# Supplementary material for: Complete chloroplast genomes of Zingiber montanum and Zingiber zerumbet: Genome structure, comparative and phylogenetic analyses
Source: PLoS One. 2020 Jul 31;15(7):e0236590. doi: 10.1371/journal.pone.0236590 (PMC7394419; doi:10.1371/journal.pone.0236590)
Supplement: S4 Table — (XLSX) [file pone.0236590.s004.xlsx]

## Sheet: Zm.Coden
Codon	AA	Number	Frequency	RSCU					Codon	AA
GCA	A	436	4.9474	1.2665	trnA-UGC				GCA	Ala(A)
GCC	A	208	4.9474	0.6042					GCC	Ala(A)
GCG	A	111	4.9474	0.3224					GCG	Ala(A)
GCT	A	622	4.9474	1.8068		1377	1377	Ala(A)	GCT	Ala(A)
TGC	C	69	1.1497	0.4312	trnC-GCA				TGC	Cys(C)
TGT	C	251	1.1497	1.5687		320	320	Cys(C)	TGT	Cys(C)
GAC	D	203	4.0781	0.3577	trnD-GUC				GAC	Asp(D)
GAT	D	932	4.0781	1.6422		1135	1135	Asp(D)	GAT	Asp(D)
GAA	E	1146	5.6123	1.4673	trnE-UUC				GAA	Glu(E)
GAG	E	416	5.6123	0.5326		1562	1562	Glu(E)	GAG	Glu(E)
TTC	F	551	5.6841	0.6965	trnF-GAA				TTC	Phe(F)
TTT	F	1031	5.6841	1.3034		1582	1582	Phe(F)	TTT	Phe(F)
GGA	G	728	6.3344	1.6517	trnG-UCC				GGA	Gly(G)
GGC	G	136	6.3344	0.3085	trnG-GCC				GGC	Gly(G)
GGG	G	282	6.3344	0.6398					GGG	Gly(G)
GGT	G	617	6.3344	1.3998		1763	1763	Gly(G)	GGT	Gly(G)
CAC	H	147	2.3966	0.4407	trnH-GUG				CAC	His(H)
CAT	H	520	2.3966	1.5592		667	667	His(H)	CAT	His(H)
ATA	I	817	8.8496	0.9951					ATA	Ile(I)
ATC	I	443	8.8496	0.5395	trnI-GAU				ATC	Ile(I)
ATT	I	1203	8.8496	1.4652		2463	2463	Ile(I)	ATT	Ile(I)
AAA	K	1177	5.7128	1.4805	trnK-UUU				AAA	Lys(K)
AAG	K	413	5.7128	0.5194		1590	1590	Lys(K)	AAG	Lys(K)
CTA	L	392	10.3767	0.8144	trnL-UAG				CTA	Leu(L)
CTC	L	186	10.3767	0.3864					CTC	Leu(L)
CTG	L	162	10.3767	0.3365					CTG	Leu(L)
CTT	L	616	10.3767	1.2797					CTT	Leu(L)
TTA	L	932	10.3767	1.9362	trnL-UAA				TTA	Leu(L)
TTG	L	600	10.3767	1.2465	trnL-CAA	2888	2888	Leu(L)	TTG	Leu(L)
ATG	M	646	2.3211	1		646	646	Met(M)	ATG	Met(M)
AAC	N	316	4.9943	0.4546	trnN-GUU				AAC	Asn(N)
AAT	N	1074	4.9943	1.5453		1390	1390	Asn(N)	AAT	Asn(N)
CCA	P	326	4.0386	1.1601	trnP-UGG				CCA	Pro(P)
CCC	P	204	4.0386	0.7259					CCC	Pro(P)
CCG	P	132	4.0386	0.4697					CCG	Pro(P)
CCT	P	462	4.0386	1.6441		1124	1124	Pro(P)	CCT	Pro(P)
CAA	Q	753	3.5067	1.543	trnQ-UUG				CAA	Glu(Q)
CAG	Q	223	3.5067	0.4569		976	976	Glu(Q)	CAG	Glu(Q)
AGA	R	551	5.9643	1.9915	trnR-UCU				AGA	Arg(R)
AGG	R	182	5.9643	0.6578					AGG	Arg(R)
CGA	R	358	5.9643	1.2939					CGA	Arg(R)
CGC	R	92	5.9643	0.3325					CGC	Arg(R)
CGG	R	113	5.9643	0.4084					CGG	Arg(R)
CGT	R	364	5.9643	1.3156	trnR-ACG	1660	1660	Arg(R)	CGT	Arg(R)
AGC	S	111	7.7608	0.3083	trnS-GCU				AGC	Ser(S)
AGT	S	448	7.7608	1.2444					AGT	Ser(S)
TCA	S	435	7.7608	1.2083	trnS-UGA				TCA	Ser(S)
TCC	S	344	7.7608	0.9555					TCC	Ser(S)
TCG	S	194	7.7608	0.5388					TCG	Ser(S)
TCT	S	628	7.7608	1.7444		2160	2160	Ser(S)	TCT	Ser(S)
TAA	STOP	49	0.3126	1.6896					TAA	Stop
TAG	STOP	23	0.3126	0.7931					TAG	Stop
TGA	STOP	15	0.3126	0.5172		87	87	Stop	TGA	Stop
ACA	T	446	5.0409	1.2715	trnT-UGU				ACA	Thr(T)
ACC	T	242	5.0409	0.6899					ACC	Thr(T)
ACG	T	164	5.0409	0.4675					ACG	Thr(T)
ACT	T	551	5.0409	1.5709		1403	1403	Thr(T)	ACT	Thr(T)
GTA	V	576	5.314	1.5578	trnV-UAC				GTA	Val(V)
GTC	V	171	5.314	0.4624	trnV-GAC				GTC	Val(V)
GTG	V	208	5.314	0.5625					GTG	Val(V)
GTT	V	524	5.314	1.4171		1479	1479	Val(V)	GTT	Val(V)
TGG	W	478	1.7174	1	trnW-CCA	478	478	Trp(W)	TGG	Trp(W)
TAC	Y	228	3.8876	0.4214	trnY-GUA				TAC	Tyr(Y)
TAT	Y	854	3.8876	1.5785		1082	1082	Tyr(Y)	TAT	Tyr(Y)
		27832		30
									Z. montanum	Z. zerumbet
	Ala(A)	1377	27832	Ala	4.94754			Ala	4.94754	5.12601
	Cys(C)	320	27832	Cys	1.14976			Cys	1.14976	1.10302
	Asp(D)	1135	27832	Asp	4.07804			Asp	4.07804	4.01942
	Glu(E)	1562	27832	Glu	5.61224			Glu	5.61224	5.52224
	Phe(F)	1582	27832	Phe	5.6841			Phe	5.6841	5.60791
	Gly(G)	1763	27832	Gly	6.33444			Gly	6.33444	6.46106
	His(H)	667	27832	His	2.39652			His	2.39652	2.32741
	Ile(I)	2463	27832	Ile	8.84953			Ile	8.84953	8.84558
	Lys(K)	1590	27832	Lys	5.71285			Lys	5.71285	5.73285
	Leu(L)	2888	27832	Leu	10.3765			Leu	10.3765	10.3377
	Met(M)	646	27832	Met	2.32107			Met	2.32107	2.32741
	Asn(N)	1390	27832	Asn	4.99425			Asn	4.99425	4.90826
	Pro(P)	1124	27832	Pro	4.03852			Pro	4.03852	4.06582
	Glu(Q)	976	27832	Glu	3.50675			Glu	3.50676	3.47683
	Arg(R)	1660	27832	Arg	5.96436			Arg	5.96436	5.98272
	Ser(S)	2160	27832	Ser	7.76085			Ser	7.76085	7.79253
	Thr(T)	1403	27832	Thr	5.04096			Thr	5.04096	5.09388
	Val(V)	1479	27832	Val	5.31403			Val	5.31403	5.38659
	Trp(W)	478	27832	Trp	1.71745			Trp	1.71745	1.70629
	Tyr(Y)	1082	27832	Tyr	3.88761			Tyr	3.88761	3.85878
	Stop	87	27832	Stop	0.31259			Stop	0.31259	0.317698

## Sheet: Zz.Coden
Codon	AA	Number	Frequency	RSCU
GCA	A	441	5.126	1.2284	trnA-UGC
GCC	A	223	5.126	0.6211
GCG	A	120	5.126	0.3342
GCT	A	652	5.126	1.8161		1436		Ala(A)	1436
TGC	C	72	1.103	0.466	trnC-GCA
TGT	C	237	1.103	1.5339		309		Cys(C)	309
GAC	D	200	4.0194	0.3552	trnD-GUC
GAT	D	926	4.0194	1.6447		1126		Asp(D)	1126
GAA	E	1161	5.5223	1.5009	trnE-UUC
GAG	E	386	5.5223	0.499		1547		Glu(E)	1547
TTC	F	555	5.608	0.7065	trnF-GAA
TTT	F	1016	5.608	1.2934		1571		Phe(F)	1571
GGA	G	751	6.4611	1.6596	trnG-UCC
GGC	G	143	6.4611	0.316	trnG-GCC
GGG	G	287	6.4611	0.6342
GGT	G	629	6.4611	1.39		1810		Gly(G)	1810
CAC	H	145	2.3274	0.4447	trnH-GUG
CAT	H	507	2.3274	1.5552		652		His(H)	652
ATA	I	805	8.8456	0.9745
ATC	I	459	8.8456	0.5556	trnI-GAU
ATT	I	1214	8.8456	1.4697		2478		Ile(I)	2478
AAA	K	1197	5.7329	1.4906	trnK-UUU
AAG	K	409	5.7329	0.5093		1606		Lys(K)	1606
CTA	L	397	10.3376	0.8225	trnL-UAG
CTC	L	187	10.3376	0.3874
CTG	L	166	10.3376	0.3439
CTT	L	621	10.3376	1.2866
TTA	L	929	10.3376	1.9247	trnL-UAA
TTG	L	596	10.3376	1.2348	trnL-CAA	2896		Leu(L)	2896
ATG	M	652	2.3274	1		652		Met(M)	652
AAC	N	314	4.9083	0.4567	trnN-GUU
AAT	N	1061	4.9083	1.5432		1375		Asn(N)	1375
CCA	P	327	4.0659	1.1483	trnP-UGG
CCC	P	205	4.0659	0.7199
CCG	P	133	4.0659	0.467
CCT	P	474	4.0659	1.6646		1139		Pro(P)	1139
CAA	Q	747	3.4768	1.5338	trnQ-UUG
CAG	Q	227	3.4768	0.4661		974		Glu(Q)	974
AGA	R	549	5.9827	1.9653	trnR-UCU
AGG	R	182	5.9827	0.6515
CGA	R	359	5.9827	1.2852
CGC	R	95	5.9827	0.34
CGG	R	113	5.9827	0.4045
CGT	R	378	5.9827	1.3532	trnR-ACG	1676		Arg(R)	1676
AGC	S	111	7.7925	0.305	trnS-GCU
AGT	S	443	7.7925	1.2175
TCA	S	448	7.7925	1.2313	trnS-UGA
TCC	S	352	7.7925	0.9674
TCG	S	194	7.7925	0.5332
TCT	S	635	7.7925	1.7453		2183		Ser(S)	2183
TAA	STOP	50	0.3177	1.6853
TAG	STOP	23	0.3177	0.7752
TGA	STOP	16	0.3177	0.5393		89		Stop	89
ACA	T	451	5.0939	1.2641	trnT-UGU
ACC	T	251	5.0939	0.7035
ACG	T	167	5.0939	0.4681
ACT	T	558	5.0939	1.5641		1427		Thr(T)	1427
GTA	V	583	5.3866	1.5453	trnV-UAC
GTC	V	181	5.3866	0.4797	trnV-GAC
GTG	V	209	5.3866	0.554
GTT	V	536	5.3866	1.4208		1509		Val(V)	1509
TGG	W	478	1.7063	1	trnW-CCA	478		Trp(W)	478
TAC	Y	232	3.8588	0.4292	trnY-GUA
TAT	Y	849	3.8588	1.5707		1081		Tyr(Y)	1081
		28014		30
					Z. zerumbet
Ala(A)	1436	28014	5.12601	Ala	5.12601
Cys(C)	309	28014	1.10302	Cys	1.10302
Asp(D)	1126	28014	4.01942	Asp	4.01942
Glu(E)	1547	28014	5.52224	Glu	5.52224
Phe(F)	1571	28014	5.60791	Phe	5.60791
Gly(G)	1810	28014	6.46106	Gly	6.46106
His(H)	652	28014	2.32741	His	2.32741
Ile(I)	2478	28014	8.84558	Ile	8.84558
Lys(K)	1606	28014	5.73285	Lys	5.73285
Leu(L)	2896	28014	10.3377	Leu	10.3377
Met(M)	652	28014	2.32741	Met	2.32741
Asn(N)	1375	28014	4.90826	Asn	4.90826
Pro(P)	1139	28014	4.06582	Pro	4.06582
Glu(Q)	974	28014	3.47683	Glu	3.47683
Arg(R)	1676	28014	5.98272	Arg	5.98272
Ser(S)	2183	28014	7.79253	Ser	7.79253
Thr(T)	1427	28014	5.09388	Thr	5.09388
Val(V)	1509	28014	5.38659	Val	5.38659
Trp(W)	478	28014	1.70629	Trp	1.70629
Tyr(Y)	1081	28014	3.85878	Tyr	3.85878
Stop	89	28014	0.317698	Stop	0.317698
	28014
