# Supplementary material for: Complete chloroplast genomes of Zingiber montanum and Zingiber zerumbet: Genome structure, comparative and phylogenetic analyses
Source: PLoS One. 2020 Jul 31;15(7):e0236590. doi: 10.1371/journal.pone.0236590 (PMC7394419; doi:10.1371/journal.pone.0236590)
Supplement: S5 Table — (XLS) [file pone.0236590.s005.xls]

## Sheet: Zm.RNA_editing
Zm											Zm	Zz
Prediction Results for accD accD (C = 0.8)							Zm				Z. montanum	Z. zerumbet		Zz
Nt_Pos	AA_Pos	Align_Col	Effect	Score		accD	3			accD	3	6	accD	6
65	22	23	CCG (P) => CTG (L)	1		atpA	1			atpA	1	0	atpB	2
400	134	150	CAT (H) => TAT (Y)	1						atpB	2	2	atpF	1
788	263	289	TCG (S) => TTG (L)	0.8						atpF	1	1	atpI	1
										atpI	1	1	ccsA	1
Prediction Results for atpA atpA (C = 0.8)										ccsA	1	1	clpP	1
Nt_Pos	AA_Pos	Align_Col	Effect	Score						clpP	1	1	matK	4
914	305	305	TCA (S) => TTA (L)	1						matK	4	4	ndhB	10
										ndhB	10	10	petB	2
Prediction Results for atpB atpB (C = 0.8)										petB	2	2	psbB	1
Nt_Pos	AA_Pos	Align_Col	Effect	Score		atpB	2			psbB	1	1	psbF	1
394	132	135	CCC (P) => TCC (S)	0.86						psbF	1	1	rpl20	3
1175	392	395	TCA (S) => TTA (L)	1						rpl20	3	3	rpoB	4
										rpoA	2	0	rpoC1	2
Prediction Results for atpF atpF (C = 0.8)										rpoB	4	4	rpoC2	3
Nt_Pos	AA_Pos	Align_Col	Effect	Score		atpF	1			rpoC1	2	2	rps14	3
92	31	31	CCA (P) => CTA (L)	0.86						rpoC2	3	3	rps2	1
										rps14	3	3	rps8	1
Prediction Results for atpI atpI (C = 0.8)										rps2	1	1	ycf3	4
Nt_Pos	AA_Pos	Align_Col	Effect	Score		atpI	1			rps8	1	1
629	210	213	TCA (S) => TTA (L)	1						ycf3	4	4
											21 genes	19 genes
Prediction Results for ccsA ccsA (C = 0.8)
Nt_Pos	AA_Pos	Align_Col	Effect	Score						Total	51	51
650	217	226	ACT (T) => ATT (I)	0.86		ccsA	1
Prediction Results for clpP clpP (C = 0.8)
Nt_Pos	AA_Pos	Align_Col	Effect	Score
556	186	187	CAC (H) => TAC (Y)	1		clpP	1
Prediction Results for matK matK (C = 0.8)
Nt_Pos	AA_Pos	Align_Col	Effect	Score		matK	4
695	232	238	CCT (P) => CTT (L)	0.86
913	305	312	CAC (H) => TAC (Y)	1
1261	421	428	CAC (H) => TAC (Y)	1
1358	453	460	GCA (A) => GTA (V)	0.86
Prediction Results for ndhB ndhB (C = 0.8)
Nt_Pos	AA_Pos	Align_Col	Effect	Score		ndhB	10
149	50	50	TCA (S) => TTA (L)	1
467	156	156	TCA (S) => TTA (L)	1
611	204	204	TCA (S) => TTA (L)	0.8
704	235	235	TCC (S) => TTC (F)	1
737	246	246	CCA (P) => CTA (L)	1
863	288	288	TCA (S) => TTA (L)	1
869	290	290	TCA (S) => TTA (L)	1
1226	409	409	TCA (S) => TTA (L)	1
1288	430	430	CAT (H) => TAT (Y)	1
1514	505	505	CCA (P) => CTA (L)	1
Prediction Results for petB petB (C = 0.8)
Nt_Pos	AA_Pos	Align_Col	Effect	Score		petB	2
418	140	140	CGG (R) => TGG (W)	1
611	204	204	CCA (P) => CTA (L)	1
Prediction Results for psbB psbB (C = 0.8)
Nt_Pos	AA_Pos	Align_Col	Effect	Score		psbB	1
152	51	51	GCT (A) => GTT (V)	1
Prediction Results for psbF psbF (C = 0.8)
Nt_Pos	AA_Pos	Align_Col	Effect	Score		psbF	1
77	26	26	TCT (S) => TTT (F)	1
Prediction Results for rpl20 rpl20 (C = 0.8)
Nt_Pos	AA_Pos	Align_Col	Effect	Score		rpl20	3
131	44	44	GCT (A) => GTT (V)	0.86
290	97	97	CCT (P) => CTT (L)	1
308	103	103	TCA (S) => TTA (L)	0.86
Prediction Results for rpoA rpoA (C = 0.8)
Nt_Pos	AA_Pos	Align_Col	Effect	Score		rpoA	2
368	123	123	TCA (S) => TTA (L)	1
836	279	281	TCA (S) => TTA (L)	1
Prediction Results for rpoB rpoB (C = 0.8)
Nt_Pos	AA_Pos	Align_Col	Effect	Score		rpoB	4
464	155	159	TCA (S) => TTA (L)	0.86
542	181	185	TCG (S) => TTG (L)	1
557	186	190	TCG (S) => TTG (L)	1
2429	810	828	TCA (S) => TTA (L)	0.86
Prediction Results for rpoC1 rpoC1 (C = 0.8)						rpoC1	2
Nt_Pos	AA_Pos	Align_Col	Effect	Score
182	61	61	TCT (S) => TTT (F)	1
626	209	216	TCA (S) => TTA (L)	1
Prediction Results for rpoC2 rpoC2 (C = 0.8)
Nt_Pos	AA_Pos	Align_Col	Effect	Score		rpoC2	3
20	7	12	CCG (P) => CTG (L)	1
2284	762	948	CGG (R) => TGG (W)	1
3704	1235	1450	TCA (S) => TTA (L)	0.86
Prediction Results for rps14 rps14 (C = 0.8)
Nt_Pos	AA_Pos	Align_Col	Effect	Score		rps14	3
80	27	27	TCA (S) => TTA (L)	1
149	50	53	CCA (P) => CTA (L)	1
217	73	76	CAT (H) => TAT (Y)	1
Prediction Results for rps2 rps2 (C = 0.8)						rps2	1
Nt_Pos	AA_Pos	Align_Col	Effect	Score
248	83	83	TCA (S) => TTA (L)	1
Prediction Results for rps8 rps8 (C = 0.8)
Nt_Pos	AA_Pos	Align_Col	Effect	Score		rps8	1
217	73	75	CAT (H) => TAT (Y)	1
Prediction Results for ycf3 ycf3 (C = 0.8)
Nt_Pos	AA_Pos	Align_Col	Effect	Score		ycf3	4
44	15	15	TCT (S) => TTT (F)	1
191	64	64	ACG (T) => ATG (M)	1
197	66	66	CCA (P) => CTA (L)	1
413	138	138	TCC (S) => TTC (F)	1

## Sheet: Zz.RNA.editing
Zz
Prediction Results for accD accD (C = 0.8)							Zz				Zz
Nt_Pos	AA_Pos	Align_Col	Effect	Score		accD	6			accD	6
13	5	6	CGG (R) => TGG (W)	1						atpB	2
62	21	22	CCG (P) => CTG (L)	1						atpF	1
367	123	149	CAT (H) => TAT (Y)	1						atpI	1
629	210	257	TCA (S) => TTA (L)	1						ccsA	1
722	241	288	TCG (S) => TTG (L)	0.8						clpP	1
764	255	302	GCA (A) => GTA (V)	0.8						matK	4
										ndhB	10
Prediction Results for atpB atpB (C = 0.8)										petB	2
Nt_Pos	AA_Pos	Align_Col	Effect	Score		atpB	2			psbB	1
394	132	135	CCC (P) => TCC (S)	0.86						psbF	1
1175	392	395	TCA (S) => TTA (L)	1						rpl20	3
										rpoB	4
Prediction Results for atpF atpF (C = 0.8)										rpoC1	2
Nt_Pos	AA_Pos	Align_Col	Effect	Score		atpF	1			rpoC2	3
92	31	31	CCA (P) => CTA (L)	0.86						rps14	3
										rps2	1
Prediction Results for atpI atpI (C = 0.8)										rps8	1
Nt_Pos	AA_Pos	Align_Col	Effect	Score		atpI	1			ycf3	4
629	210	213	TCA (S) => TTA (L)	1
Prediction Results for ccsA ccsA (C = 0.8)
Nt_Pos	AA_Pos	Align_Col	Effect	Score		ccsA	1
650	217	226	ACT (T) => ATT (I)	0.86
Prediction Results for clpP clpP (C = 0.8)
Nt_Pos	AA_Pos	Align_Col	Effect	Score		clpP	1
553	185	187	CAC (H) => TAC (Y)	1
Prediction Results for matK matK (C = 0.8)
Nt_Pos	AA_Pos	Align_Col	Effect	Score		matK	4
695	232	238	CCT (P) => CTT (L)	0.86
913	305	312	CAC (H) => TAC (Y)	1
1261	421	428	CAC (H) => TAC (Y)	1
1358	453	460	GCA (A) => GTA (V)	0.86
Prediction Results for ndhB ndhB (C = 0.8)						ndhB	10
Nt_Pos	AA_Pos	Align_Col	Effect	Score
149	50	50	TCA (S) => TTA (L)	1
467	156	156	TCA (S) => TTA (L)	1
611	204	204	TCA (S) => TTA (L)	0.8
704	235	235	TCC (S) => TTC (F)	1
737	246	246	CCA (P) => CTA (L)	1
863	288	288	TCA (S) => TTA (L)	1
869	290	290	TCA (S) => TTA (L)	1
1226	409	409	TCA (S) => TTA (L)	1
1288	430	430	CAT (H) => TAT (Y)	1
1514	505	505	CCA (P) => CTA (L)	1
Prediction Results for petB petB (C = 0.8)
Nt_Pos	AA_Pos	Align_Col	Effect	Score		petB	2
418	140	140	CGG (R) => TGG (W)	1
611	204	204	CCA (P) => CTA (L)	1
Prediction Results for psbB psbB (C = 0.8)						psbB	1
Nt_Pos	AA_Pos	Align_Col	Effect	Score
152	51	51	GCT (A) => GTT (V)	1
Prediction Results for psbF psbF (C = 0.8)
Nt_Pos	AA_Pos	Align_Col	Effect	Score		psbF	1
77	26	26	TCT (S) => TTT (F)	1
Prediction Results for rpl20 rpl20 (C = 0.8)
Nt_Pos	AA_Pos	Align_Col	Effect	Score		rpl20	3
131	44	44	GCT (A) => GTT (V)	0.86
290	97	97	CCT (P) => CTT (L)	1
308	103	103	TCA (S) => TTA (L)	0.86
Prediction Results for rpoB rpoB (C = 0.8)						rpoB	4
Nt_Pos	AA_Pos	Align_Col	Effect	Score
464	155	159	TCA (S) => TTA (L)	0.86
542	181	185	TCG (S) => TTG (L)	1
557	186	190	TCG (S) => TTG (L)	1
2429	810	828	TCA (S) => TTA (L)	0.86
Prediction Results for rpoC1 rpoC1 (C = 0.8)						rpoC1	2
Nt_Pos	AA_Pos	Align_Col	Effect	Score
182	61	61	TCT (S) => TTT (F)	1
626	209	216	TCA (S) => TTA (L)	1
Prediction Results for rpoC2 rpoC2 (C = 0.8)						rpoC2	3
Nt_Pos	AA_Pos	Align_Col	Effect	Score
20	7	12	CCG (P) => CTG (L)	1
2287	763	948	CGG (R) => TGG (W)	1
3707	1236	1450	TCA (S) => TTA (L)	0.86
Prediction Results for rps14 rps14 (C = 0.8)
Nt_Pos	AA_Pos	Align_Col	Effect	Score		rps14	3
80	27	27	TCA (S) => TTA (L)	1
149	50	53	CCA (P) => CTA (L)	1
217	73	76	CAT (H) => TAT (Y)	1
Prediction Results for rps2 rps2 (C = 0.8)						rps2	1
Nt_Pos	AA_Pos	Align_Col	Effect	Score
248	83	83	TCA (S) => TTA (L)	1
Prediction Results for rps8 rps8 (C = 0.8)						rps8	1
Nt_Pos	AA_Pos	Align_Col	Effect	Score
217	73	75	CAT (H) => TAT (Y)	1
Prediction Results for ycf3 ycf3 (C = 0.8)
Nt_Pos	AA_Pos	Align_Col	Effect	Score		ycf3	4
44	15	15	TCT (S) => TTT (F)	1
191	64	64	ACG (T) => ATG (M)	1
197	66	66	CCA (P) => CTA (L)	1
413	138	138	TCC (S) => TTC (F)	1
