# Supplementary material for: Complete chloroplast genomes of Zingiber montanum and Zingiber zerumbet: Genome structure, comparative and phylogenetic analyses
Source: PLoS One. 2020 Jul 31;15(7):e0236590. doi: 10.1371/journal.pone.0236590 (PMC7394419; doi:10.1371/journal.pone.0236590)
Supplement: S6 Table — (XLSX) [file pone.0236590.s006.xlsx]

## Sheet: Detected.total.snps
Zingiber-montanum.site	ref	Zingier-zerumbet.site	Zingier-zerumbet.base	ref_base<->sample_base	cdsPos,phase	proPos	ref_codon<->sample_codon	ref_aa<->sample_aa	mutate_type	ref_gene_ID	ref_gene_start	ref_gene_end	ref_gene_strand	ref_gene_product
Scaffold1_10011	C	Contig1_9629	T	C<->T	--	--	--	--	--	intergenic	--	--	--	--
Scaffold1_10166	T	Contig1_9784	C	T<->C	--	--	--	--	--	intergenic	--	--	--	--
Scaffold1_10335	A	Contig1_9958	C	A<->C	--	--	--	--	--	intergenic	--	--	--	--
Scaffold1_10568	T	Contig1_10190	C	T<->C	--	--	--	--	--	intergenic	--	--	--	--
Scaffold1_10806	A	Contig1_10428	G	A<->G	1336,0	446	TTA<->CTA	L<->L	syn	atpA	10618	12141	-	--
Scaffold1_1121	G	Contig1_1111	A	G<->A	66,2	22	ACC<->ACT	T<->T	syn	psbA	125	1186	-	--
Scaffold1_11228	G	Contig1_10850	A	G<->A	914,1	305	TCA<->TTA	S<->L	nonsyn	atpA	10618	12141	-	--
Scaffold1_11459	G	Contig1_11081	A	G<->A	683,1	228	ACG<->ATG	T<->M	nonsyn	atpA	10618	12141	-	--
Scaffold1_118432	A	Contig1_118774	G	A<->G	2028,2	676	ACT<->ACC	T<->T	syn	ndhF	118243	120459	-	--
Scaffold1_118463	C	Contig1_118805	T	C<->T	1997,1	666	AGA<->AAA	R<->K	nonsyn	ndhF	118243	120459	-	--
Scaffold1_118585	T	Contig1_118927	C	T<->C	1875,2	625	CAA<->CAG	Q<->Q	syn	ndhF	118243	120459	-	--
Scaffold1_118903	C	Contig1_119245	T	C<->T	1557,2	519	CCG<->CCA	P<->P	syn	ndhF	118243	120459	-	--
Scaffold1_118907	C	Contig1_119249	T	C<->T	1553,1	518	AGA<->AAA	R<->K	nonsyn	ndhF	118243	120459	-	--
Scaffold1_118910	A	Contig1_119252	C	A<->C	1550,1	517	ATA<->AGA	I<->R	nonsyn	ndhF	118243	120459	-	--
Scaffold1_11892	T	Contig1_11514	G	T<->G	250,0	84	AAA<->CAA	K<->Q	nonsyn	atpA	10618	12141	-	--
Scaffold1_118964	A	Contig1_119306	G	A<->G	1496,1	499	ATG<->ACG	M<->T	nonsyn	ndhF	118243	120459	-	--
Scaffold1_119454	A	Contig1_119796	G	A<->G	1006,0	336	TTA<->CTA	L<->L	syn	ndhF	118243	120459	-	--
Scaffold1_119539	A	Contig1_119881	G	A<->G	921,2	307	ACT<->ACC	T<->T	syn	ndhF	118243	120459	-	--
Scaffold1_119647	T	Contig1_119989	A	T<->A	813,2	271	GCA<->GCT	A<->A	syn	ndhF	118243	120459	-	--
Scaffold1_119728	G	Contig1_120070	A	G<->A	732,2	244	TTC<->TTT	F<->F	syn	ndhF	118243	120459	-	--
Scaffold1_119755	G	Contig1_120097	C	G<->C	705,2	235	CTC<->CTG	L<->L	syn	ndhF	118243	120459	-	--
Scaffold1_119758	G	Contig1_120100	A	G<->A	702,2	234	TTC<->TTT	F<->F	syn	ndhF	118243	120459	-	--
Scaffold1_120214	G	Contig1_120556	A	G<->A	246,2	82	TCC<->TCT	S<->S	syn	ndhF	118243	120459	-	--
Scaffold1_120291	T	Contig1_120633	A	T<->A	169,0	57	AAT<->TAT	N<->Y	nonsyn	ndhF	118243	120459	-	--
Scaffold1_120444	G	Contig1_120786	T	G<->T	16,0	6	CAA<->AAA	Q<->K	nonsyn	ndhF	118243	120459	-	--
Scaffold1_120521	G	Contig1_120863	A	G<->A	--	--	--	--	--	intergenic	--	--	--	--
Scaffold1_120555	T	Contig1_120897	G	T<->G	--	--	--	--	--	intergenic	--	--	--	--
Scaffold1_120577	A	Contig1_120919	G	A<->G	--	--	--	--	--	intergenic	--	--	--	--
Scaffold1_121283	G	Contig1_121484	A	G<->A	111,2	37	TCG<->TCA	S<->S	syn	rpl32	121173	121346	+	--
Scaffold1_121408	G	Contig1_121609	A	G<->A	--	--	--	--	--	intergenic	--	--	--	--
Scaffold1_121455	G	Contig1_121661	A	G<->A	--	--	--	--	--	intergenic	--	--	--	--
Scaffold1_121585	T	Contig1_121791	G	T<->G	--	--	--	--	--	intergenic	--	--	--	--
Scaffold1_121925	G	Contig1_122131	A	G<->A	--	--	--	--	--	intergenic	--	--	--	--
Scaffold1_12208	A	Contig1_11830	G	A<->G	--	--	--	--	--	intergenic	--	--	--	--
Scaffold1_122112	C	Contig1_122318	T	C<->T	--	--	--	--	--	intergenic	--	--	--	--
Scaffold1_122127	A	Contig1_122333	C	A<->C	--	--	--	--	--	intergenic	--	--	--	--
Scaffold1_122395	T	Contig1_122591	C	T<->C	--	--	--	--	--	intergenic	--	--	--	--
Scaffold1_1227	A	Contig1_1217	G	A<->G	--	--	--	--	--	intergenic	--	--	--	--
Scaffold1_122886	G	Contig1_123082	C	G<->C	486,2	162	GTG<->GTC	V<->V	syn	ccsA	122401	123390	+	--
Scaffold1_122940	A	Contig1_123136	C	A<->C	540,2	180	TTA<->TTC	L<->F	nonsyn	ccsA	122401	123390	+	--
Scaffold1_122984	A	Contig1_123180	G	A<->G	584,1	195	GAA<->GGA	E<->G	nonsyn	ccsA	122401	123390	+	--
Scaffold1_123156	G	Contig1_123352	A	G<->A	756,2	252	TCG<->TCA	S<->S	syn	ccsA	122401	123390	+	--
Scaffold1_123409	T	Contig1_123605	C	T<->C	--	--	--	--	--	intergenic	--	--	--	--
Scaffold1_123579	T	Contig1_123775	G	T<->G	--	--	--	--	--	intergenic	--	--	--	--
Scaffold1_12372	C	Contig1_11994	T	C<->T	--	--	--	--	--	intergenic	--	--	--	--
Scaffold1_123946	C	Contig1_124142	T	C<->T	1229,1	410	AGA<->AAA	R<->K	nonsyn	ndhD	123669	125174	-	--
Scaffold1_124656	C	Contig1_124852	T	C<->T	519,2	173	GCG<->GCA	A<->A	syn	ndhD	123669	125174	-	--
Scaffold1_125082	T	Contig1_125278	C	T<->C	93,2	31	AAA<->AAG	K<->K	syn	ndhD	123669	125174	-	--
Scaffold1_125197	C	Contig1_125393	G	C<->G	--	--	--	--	--	intergenic	--	--	--	--
Scaffold1_125729	T	Contig1_125926	C	T<->C	--	--	--	--	--	intergenic	--	--	--	--
Scaffold1_125931	C	Contig1_126128	T	C<->T	--	--	--	--	--	intergenic	--	--	--	--
Scaffold1_126286	C	Contig1_126483	T	C<->T	249,2	83	TCG<->TCA	S<->S	syn	ndhE	126229	126534	-	--
Scaffold1_126710	T	Contig1_126904	G	T<->G	--	--	--	--	--	intergenic	--	--	--	--
Scaffold1_126725	T	Contig1_126919	C	T<->C	--	--	--	--	--	intergenic	--	--	--	--
Scaffold1_127279	A	Contig1_127473	C	A<->C	--	--	--	--	--	intergenic	--	--	--	--
Scaffold1_12841	G	Contig1_12475	T	G<->T	--	--	--	--	--	intergenic	--	--	--	--
Scaffold1_129149	T	Contig1_129341	A	T<->A	--	--	--	--	--	intergenic	--	--	--	--
Scaffold1_129428	G	Contig1_129606	A	G<->A	--	--	--	--	--	intergenic	--	--	--	--
Scaffold1_130159	T	Contig1_130334	C	T<->C	306,2	102	CCA<->CCG	P<->P	syn	ndhA	129903	130464	-	--
Scaffold1_13043	A	Contig1_12676	T	A<->T	--	--	--	--	--	intergenic	--	--	--	--
Scaffold1_13044	A	Contig1_12677	T	A<->T	--	--	--	--	--	intergenic	--	--	--	--
Scaffold1_13045	A	Contig1_12678	T	A<->T	--	--	--	--	--	intergenic	--	--	--	--
Scaffold1_130450	C	Contig1_130625	T	C<->T	15,2	5	ACG<->ACA	T<->T	syn	ndhA	129903	130464	-	--
Scaffold1_130944	C	Contig1_131119	T	C<->T	704,1	235	AGA<->AAA	R<->K	nonsyn	ndhH	130466	131647	-	--
Scaffold1_132449	A	Contig1_132624	G	A<->G	--	--	--	--	--	intergenic	--	--	--	--
Scaffold1_132456	A	Contig1_132631	C	A<->C	--	--	--	--	--	intergenic	--	--	--	--
Scaffold1_132622	T	Contig1_132797	C	T<->C	5382,2	1794	TTA<->TTG	L<->L	syn	ycf1-D2	132496	138003	-	--
Scaffold1_132625	C	Contig1_132800	T	C<->T	5379,2	1793	AAG<->AAA	K<->K	syn	ycf1-D2	132496	138003	-	--
Scaffold1_132647	G	Contig1_132822	A	G<->A	5357,1	1786	ACA<->ATA	T<->I	nonsyn	ycf1-D2	132496	138003	-	--
Scaffold1_132663	C	Contig1_132844	T	C<->T	5341,0	1781	GAC<->AAC	D<->N	nonsyn	ycf1-D2	132496	138003	-	--
Scaffold1_132672	A	Contig1_132853	G	A<->G	5332,0	1778	TTG<->CTG	L<->L	syn	ycf1-D2	132496	138003	-	--
Scaffold1_132706	A	Contig1_132887	G	A<->G	5298,2	1766	TAT<->TAC	Y<->Y	syn	ycf1-D2	132496	138003	-	--
Scaffold1_132727	C	Contig1_132908	T	C<->T	5277,2	1759	GTG<->GTA	V<->V	syn	ycf1-D2	132496	138003	-	--
Scaffold1_132828	T	Contig1_133009	C	T<->C	5176,0	1726	AAT<->GAT	N<->D	nonsyn	ycf1-D2	132496	138003	-	--
Scaffold1_132936	T	Contig1_133108	G	T<->G	5068,0	1690	ATA<->CTA	I<->L	nonsyn	ycf1-D2	132496	138003	-	--
Scaffold1_132937	A	Contig1_133109	G	A<->G	5067,2	1689	AAT<->AAC	N<->N	syn	ycf1-D2	132496	138003	-	--
Scaffold1_132939	T	Contig1_133111	G	T<->G	5065,0	1689	AAT<->CAT	N<->H	nonsyn	ycf1-D2	132496	138003	-	--
Scaffold1_132954	T	Contig1_133126	C	T<->C	5050,0	1684	AGC<->GGC	S<->G	nonsyn	ycf1-D2	132496	138003	-	--
Scaffold1_132965	A	Contig1_133137	G	A<->G	5039,1	1680	TTA<->TCA	L<->S	nonsyn	ycf1-D2	132496	138003	-	--
Scaffold1_132973	C	Contig1_133145	T	C<->T	5031,2	1677	ATG<->ATA	M<->I	nonsyn	ycf1-D2	132496	138003	-	--
Scaffold1_133001	T	Contig1_133173	C	T<->C	5003,1	1668	GAT<->GGT	D<->G	nonsyn	ycf1-D2	132496	138003	-	--
Scaffold1_133002	C	Contig1_133174	T	C<->T	5002,0	1668	GAT<->AAT	D<->N	nonsyn	ycf1-D2	132496	138003	-	--
Scaffold1_133079	T	Contig1_133251	C	T<->C	4925,1	1642	AAG<->AGG	K<->R	nonsyn	ycf1-D2	132496	138003	-	--
Scaffold1_133092	C	Contig1_133264	T	C<->T	4912,0	1638	GTA<->ATA	V<->I	nonsyn	ycf1-D2	132496	138003	-	--
Scaffold1_133098	T	Contig1_133270	G	T<->G	4906,0	1636	ATA<->CTA	I<->L	nonsyn	ycf1-D2	132496	138003	-	--
Scaffold1_133108	G	Contig1_133280	T	G<->T	4896,2	1632	AAC<->AAA	N<->K	nonsyn	ycf1-D2	132496	138003	-	--
Scaffold1_133128	G	Contig1_133300	T	G<->T	4876,0	1626	CTA<->ATA	L<->I	nonsyn	ycf1-D2	132496	138003	-	--
Scaffold1_133130	A	Contig1_133302	G	A<->G	4874,1	1625	GTT<->GCT	V<->A	nonsyn	ycf1-D2	132496	138003	-	--
Scaffold1_133169	T	Contig1_133341	A	T<->A	4835,1	1612	TAT<->TTT	Y<->F	nonsyn	ycf1-D2	132496	138003	-	--
Scaffold1_133173	T	Contig1_133345	C	T<->C	4831,0	1611	ACA<->GCA	T<->A	nonsyn	ycf1-D2	132496	138003	-	--
Scaffold1_133195	T	Contig1_133367	A	T<->A	4809,2	1603	CAA<->CAT	Q<->H	nonsyn	ycf1-D2	132496	138003	-	--
Scaffold1_133196	T	Contig1_133368	C	T<->C	4808,1	1603	CAA<->CGA	Q<->R	nonsyn	ycf1-D2	132496	138003	-	--
Scaffold1_133197	G	Contig1_133369	T	G<->T	4807,0	1603	CAA<->AAA	Q<->K	nonsyn	ycf1-D2	132496	138003	-	--
Scaffold1_133216	T	Contig1_133388	A	T<->A	4788,2	1596	AGA<->AGT	R<->S	nonsyn	ycf1-D2	132496	138003	-	--
Scaffold1_133227	A	Contig1_133399	C	A<->C	4777,0	1593	TTT<->GTT	F<->V	nonsyn	ycf1-D2	132496	138003	-	--
Scaffold1_133236	T	Contig1_133408	A	T<->A	4768,0	1590	AAT<->TAT	N<->Y	nonsyn	ycf1-D2	132496	138003	-	--
Scaffold1_133246	T	Contig1_133418	G	T<->G	4758,2	1586	TTA<->TTC	L<->F	nonsyn	ycf1-D2	132496	138003	-	--
Scaffold1_133270	G	Contig1_133442	T	G<->T	4734,2	1578	AGC<->AGA	S<->R	nonsyn	ycf1-D2	132496	138003	-	--
Scaffold1_133277	T	Contig1_133449	C	T<->C	4727,1	1576	AAG<->AGG	K<->R	nonsyn	ycf1-D2	132496	138003	-	--
Scaffold1_133280	T	Contig1_133452	C	T<->C	4724,1	1575	TAC<->TGC	Y<->C	nonsyn	ycf1-D2	132496	138003	-	--
Scaffold1_133283	T	Contig1_133455	C	T<->C	4721,1	1574	CAA<->CGA	Q<->R	nonsyn	ycf1-D2	132496	138003	-	--
Scaffold1_133301	C	Contig1_133497	A	C<->A	4703,1	1568	AGC<->ATC	S<->I	nonsyn	ycf1-D2	132496	138003	-	--
Scaffold1_133310	A	Contig1_133506	G	A<->G	4694,1	1565	TTA<->TCA	L<->S	nonsyn	ycf1-D2	132496	138003	-	--
Scaffold1_133322	A	Contig1_133518	G	A<->G	4682,1	1561	ATA<->ACA	I<->T	nonsyn	ycf1-D2	132496	138003	-	--
Scaffold1_133324	A	Contig1_133520	C	A<->C	4680,2	1560	AAT<->AAG	N<->K	nonsyn	ycf1-D2	132496	138003	-	--
Scaffold1_133356	C	Contig1_133552	T	C<->T	4648,0	1550	GAA<->AAA	E<->K	nonsyn	ycf1-D2	132496	138003	-	--
Scaffold1_133367	C	Contig1_133563	G	C<->G	4637,1	1546	TGT<->TCT	C<->S	nonsyn	ycf1-D2	132496	138003	-	--
Scaffold1_133380	A	Contig1_133576	T	A<->T	4624,0	1542	TAT<->AAT	Y<->N	nonsyn	ycf1-D2	132496	138003	-	--
Scaffold1_133384	T	Contig1_133580	A	T<->A	4620,2	1540	AAA<->AAT	K<->N	nonsyn	ycf1-D2	132496	138003	-	--
Scaffold1_133389	T	Contig1_133585	G	T<->G	4615,0	1539	AAA<->CAA	K<->Q	nonsyn	ycf1-D2	132496	138003	-	--
Scaffold1_133402	A	Contig1_133598	T	A<->T	4602,2	1534	AAT<->AAA	N<->K	nonsyn	ycf1-D2	132496	138003	-	--
Scaffold1_133414	A	Contig1_133607	T	A<->T	4590,2	1530	TTT<->TTA	F<->L	nonsyn	ycf1-D2	132496	138003	-	--
Scaffold1_133498	T	Contig1_133691	G	T<->G	4506,2	1502	TTA<->TTC	L<->F	nonsyn	ycf1-D2	132496	138003	-	--
Scaffold1_133552	G	Contig1_133745	T	G<->T	4452,2	1484	AGC<->AGA	S<->R	nonsyn	ycf1-D2	132496	138003	-	--
Scaffold1_133592	T	Contig1_133785	A	T<->A	4412,1	1471	AAC<->ATC	N<->I	nonsyn	ycf1-D2	132496	138003	-	--
Scaffold1_133593	T	Contig1_133786	G	T<->G	4411,0	1471	AAC<->CAC	N<->H	nonsyn	ycf1-D2	132496	138003	-	--
Scaffold1_133691	C	Contig1_133872	A	C<->A	4313,1	1438	AGA<->ATA	R<->I	nonsyn	ycf1-D2	132496	138003	-	--
Scaffold1_133927	T	Contig1_134108	A	T<->A	4077,2	1359	CAA<->CAT	Q<->H	nonsyn	ycf1-D2	132496	138003	-	--
Scaffold1_133951	T	Contig1_134132	C	T<->C	4053,2	1351	CCA<->CCG	P<->P	syn	ycf1-D2	132496	138003	-	--
Scaffold1_133966	A	Contig1_134147	G	A<->G	4038,2	1346	TCT<->TCC	S<->S	syn	ycf1-D2	132496	138003	-	--
Scaffold1_1347	C	Contig1_1337	T	C<->T	--	--	--	--	--	intergenic	--	--	--	--
Scaffold1_13844	T	Contig1_13470	C	T<->C	--	--	--	--	--	intergenic	--	--	--	--
Scaffold1_13914	A	Contig1_13538	G	A<->G	--	--	--	--	--	intergenic	--	--	--	--
Scaffold1_14059	T	Contig1_13683	G	T<->G	--	--	--	--	--	intergenic	--	--	--	--
Scaffold1_1425	A	Contig1_1410	T	A<->T	--	--	--	--	--	intergenic	--	--	--	--
Scaffold1_1426	A	Contig1_1411	T	A<->T	--	--	--	--	--	intergenic	--	--	--	--
Scaffold1_15401	T	Contig1_14941	G	T<->G	--	--	--	--	--	intergenic	--	--	--	--
Scaffold1_15643	G	Contig1_15183	A	G<->A	--	--	--	--	--	intergenic	--	--	--	--
Scaffold1_16674	T	Contig1_16212	G	T<->G	687,2	229	CGA<->CGC	R<->R	syn	rps2	16650	17360	-	--
Scaffold1_16896	G	Contig1_16434	A	G<->A	465,2	155	ATC<->ATT	I<->I	syn	rps2	16650	17360	-	--
Scaffold1_16991	T	Contig1_16529	C	T<->C	370,0	124	AAA<->GAA	K<->E	nonsyn	rps2	16650	17360	-	--
Scaffold1_17319	T	Contig1_16857	C	T<->C	42,2	14	ATA<->ATG	I<->M	nonsyn	rps2	16650	17360	-	--
Scaffold1_17503	A	Contig1_17040	C	A<->C	--	--	--	--	--	intergenic	--	--	--	--
Scaffold1_17775	G	Contig1_17305	A	G<->A	3993,2	1331	AAC<->AAT	N<->N	syn	rpoC2	17628	21767	-	--
Scaffold1_18248	A	Contig1_17778	G	A<->G	3520,0	1174	TCC<->CCC	S<->P	nonsyn	rpoC2	17628	21767	-	--
Scaffold1_18303	G	Contig1_17833	A	G<->A	3465,2	1155	AAC<->AAT	N<->N	syn	rpoC2	17628	21767	-	--
Scaffold1_18372	A	Contig1_17902	G	A<->G	3396,2	1132	GAT<->GAC	D<->D	syn	rpoC2	17628	21767	-	--
Scaffold1_18407	T	Contig1_17937	C	T<->C	3361,0	1121	ATT<->GTT	I<->V	nonsyn	rpoC2	17628	21767	-	--
Scaffold1_18552	A	Contig1_18082	G	A<->G	3216,2	1072	TAT<->TAC	Y<->Y	syn	rpoC2	17628	21767	-	--
Scaffold1_18949	C	Contig1_18479	A	C<->A	2819,1	940	TGT<->TTT	C<->F	nonsyn	rpoC2	17628	21767	-	--
Scaffold1_19094	C	Contig1_18624	T	C<->T	2674,0	892	GAT<->AAT	D<->N	nonsyn	rpoC2	17628	21767	-	--
Scaffold1_19634	A	Contig1_19164	T	A<->T	2134,0	712	TAT<->AAT	Y<->N	nonsyn	rpoC2	17628	21767	-	--
Scaffold1_20012	T	Contig1_19545	C	T<->C	1756,0	586	AAA<->GAA	K<->E	nonsyn	rpoC2	17628	21767	-	--
Scaffold1_20556	C	Contig1_20089	T	C<->T	1212,2	404	TTG<->TTA	L<->L	syn	rpoC2	17628	21767	-	--
Scaffold1_21041	G	Contig1_20574	A	G<->A	727,0	243	CTA<->TTA	L<->L	syn	rpoC2	17628	21767	-	--
Scaffold1_21087	A	Contig1_20620	G	A<->G	681,2	227	TCT<->TCC	S<->S	syn	rpoC2	17628	21767	-	--
Scaffold1_21431	T	Contig1_20964	G	T<->G	337,0	113	AAA<->CAA	K<->Q	nonsyn	rpoC2	17628	21767	-	--
Scaffold1_21490	A	Contig1_21023	G	A<->G	278,1	93	GTG<->GCG	V<->A	nonsyn	rpoC2	17628	21767	-	--
Scaffold1_22206	T	Contig1_21739	C	T<->C	--	--	--	--	--	intergenic	--	--	--	--
Scaffold1_22256	G	Contig1_21789	T	G<->T	--	--	--	--	--	intergenic	--	--	--	--
Scaffold1_224	A	Contig1_214	G	A<->G	963,2	321	ATT<->ATC	I<->I	syn	psbA	125	1186	-	--
Scaffold1_22435	G	Contig1_21968	A	G<->A	--	--	--	--	--	intergenic	--	--	--	--
Scaffold1_22441	G	Contig1_21974	A	G<->A	--	--	--	--	--	intergenic	--	--	--	--
Scaffold1_2263	A	Contig1_2239	G	A<->G	1070,1	357	TTA<->TCA	L<->S	nonsyn	matK	1785	3332	-	--
Scaffold1_23503	G	Contig1_23036	A	G<->A	--	--	--	--	--	intergenic	--	--	--	--
Scaffold1_23583	C	Contig1_23116	T	C<->T	--	--	--	--	--	intergenic	--	--	--	--
Scaffold1_24349	A	Contig1_23881	G	A<->G	397,0	133	TCC<->CCC	S<->P	nonsyn	rpoC1	24314	24745	-	--
Scaffold1_24363	C	Contig1_23895	T	C<->T	383,1	128	AGT<->AAT	S<->N	nonsyn	rpoC1	24314	24745	-	--
Scaffold1_2465	G	Contig1_2441	A	G<->A	868,0	290	CTG<->TTG	L<->L	syn	matK	1785	3332	-	--
Scaffold1_2469	C	Contig1_2445	T	C<->T	864,2	288	TCG<->TCA	S<->S	syn	matK	1785	3332	-	--
Scaffold1_24770	A	Contig1_24302	G	A<->G	--	--	--	--	--	intergenic	--	--	--	--
Scaffold1_24934	T	Contig1_24466	C	T<->C	3054,2	1018	CAA<->CAG	Q<->Q	syn	rpoB	24772	27987	-	--
Scaffold1_25474	T	Contig1_25006	C	T<->C	2514,2	838	CAA<->CAG	Q<->Q	syn	rpoB	24772	27987	-	--
Scaffold1_25539	T	Contig1_25071	C	T<->C	2449,0	817	ATA<->GTA	I<->V	nonsyn	rpoB	24772	27987	-	--
Scaffold1_25636	C	Contig1_25168	T	C<->T	2352,2	784	GGG<->GGA	G<->G	syn	rpoB	24772	27987	-	--
Scaffold1_25756	T	Contig1_25288	C	T<->C	2232,2	744	AGA<->AGG	R<->R	syn	rpoB	24772	27987	-	--
Scaffold1_25852	G	Contig1_25384	A	G<->A	2136,2	712	CAC<->CAT	H<->H	syn	rpoB	24772	27987	-	--
Scaffold1_26326	C	Contig1_25858	T	C<->T	1662,2	554	CCG<->CCA	P<->P	syn	rpoB	24772	27987	-	--
Scaffold1_26654	T	Contig1_26186	C	T<->C	1334,1	445	CAT<->CGT	H<->R	nonsyn	rpoB	24772	27987	-	--
Scaffold1_28045	C	Contig1_27577	A	C<->A	--	--	--	--	--	intergenic	--	--	--	--
Scaffold1_28138	A	Contig1_27670	G	A<->G	--	--	--	--	--	intergenic	--	--	--	--
Scaffold1_28144	T	Contig1_27676	C	T<->C	--	--	--	--	--	intergenic	--	--	--	--
Scaffold1_28369	A	Contig1_27908	G	A<->G	--	--	--	--	--	intergenic	--	--	--	--
Scaffold1_28460	A	Contig1_27999	T	A<->T	--	--	--	--	--	intergenic	--	--	--	--
Scaffold1_28461	C	Contig1_28000	G	C<->G	--	--	--	--	--	intergenic	--	--	--	--
Scaffold1_28462	A	Contig1_28001	T	A<->T	--	--	--	--	--	intergenic	--	--	--	--
Scaffold1_28475	A	Contig1_28015	T	A<->T	--	--	--	--	--	intergenic	--	--	--	--
Scaffold1_28700	A	Contig1_28218	G	A<->G	--	--	--	--	--	intergenic	--	--	--	--
Scaffold1_29287	T	Contig1_28798	G	T<->G	--	--	--	--	--	intergenic	--	--	--	--
Scaffold1_29414	A	Contig1_28925	G	A<->G	--	--	--	--	--	intergenic	--	--	--	--
Scaffold1_29422	A	Contig1_28931	T	A<->T	--	--	--	--	--	intergenic	--	--	--	--
Scaffold1_29423	A	Contig1_28932	T	A<->T	--	--	--	--	--	intergenic	--	--	--	--
Scaffold1_29424	A	Contig1_28933	T	A<->T	--	--	--	--	--	intergenic	--	--	--	--
Scaffold1_29425	A	Contig1_28934	T	A<->T	--	--	--	--	--	intergenic	--	--	--	--
Scaffold1_29426	A	Contig1_28935	T	A<->T	--	--	--	--	--	intergenic	--	--	--	--
Scaffold1_29427	A	Contig1_28936	T	A<->T	--	--	--	--	--	intergenic	--	--	--	--
Scaffold1_29432	C	Contig1_28941	T	C<->T	--	--	--	--	--	intergenic	--	--	--	--
Scaffold1_29440	A	Contig1_28949	C	A<->C	--	--	--	--	--	intergenic	--	--	--	--
Scaffold1_29497	G	Contig1_28998	A	G<->A	--	--	--	--	--	intergenic	--	--	--	--
Scaffold1_29574	T	Contig1_29074	C	T<->C	--	--	--	--	--	intergenic	--	--	--	--
Scaffold1_30001	A	Contig1_29465	G	A<->G	--	--	--	--	--	intergenic	--	--	--	--
Scaffold1_30726	T	Contig1_30188	A	T<->A	--	--	--	--	--	intergenic	--	--	--	--
Scaffold1_30727	T	Contig1_30189	A	T<->A	--	--	--	--	--	intergenic	--	--	--	--
Scaffold1_30732	C	Contig1_30195	G	C<->G	--	--	--	--	--	intergenic	--	--	--	--
Scaffold1_30734	T	Contig1_30197	G	T<->G	--	--	--	--	--	intergenic	--	--	--	--
Scaffold1_30735	C	Contig1_30198	A	C<->A	--	--	--	--	--	intergenic	--	--	--	--
Scaffold1_30737	C	Contig1_30200	G	C<->G	--	--	--	--	--	intergenic	--	--	--	--
Scaffold1_30743	T	Contig1_30207	A	T<->A	--	--	--	--	--	intergenic	--	--	--	--
Scaffold1_30744	T	Contig1_30208	A	T<->A	--	--	--	--	--	intergenic	--	--	--	--
Scaffold1_30768	C	Contig1_30232	A	C<->A	--	--	--	--	--	intergenic	--	--	--	--
Scaffold1_31855	A	Contig1_31304	G	A<->G	--	--	--	--	--	intergenic	--	--	--	--
Scaffold1_31984	G	Contig1_31422	A	G<->A	--	--	--	--	--	intergenic	--	--	--	--
Scaffold1_31991	A	Contig1_31429	G	A<->G	--	--	--	--	--	intergenic	--	--	--	--
Scaffold1_32315	G	Contig1_31753	C	G<->C	--	--	--	--	--	intergenic	--	--	--	--
Scaffold1_32346	A	Contig1_31784	C	A<->C	--	--	--	--	--	intergenic	--	--	--	--
Scaffold1_32550	C	Contig1_31988	T	C<->T	--	--	--	--	--	intergenic	--	--	--	--
Scaffold1_32922	G	Contig1_32331	A	G<->A	--	--	--	--	--	intergenic	--	--	--	--
Scaffold1_33057	A	Contig1_32466	C	A<->C	--	--	--	--	--	intergenic	--	--	--	--
Scaffold1_33167	A	Contig1_32576	G	A<->G	--	--	--	--	--	intergenic	--	--	--	--
Scaffold1_33971	G	Contig1_32994	A	G<->A	--	--	--	--	--	intergenic	--	--	--	--
Scaffold1_34686	C	Contig1_33708	A	C<->A	--	--	--	--	--	intergenic	--	--	--	--
Scaffold1_34767	G	Contig1_33790	T	G<->T	--	--	--	--	--	intergenic	--	--	--	--
Scaffold1_34901	A	Contig1_33924	G	A<->G	--	--	--	--	--	intergenic	--	--	--	--
Scaffold1_34928	G	Contig1_33951	C	G<->C	--	--	--	--	--	intergenic	--	--	--	--
Scaffold1_35115	A	Contig1_34138	G	A<->G	--	--	--	--	--	intergenic	--	--	--	--
Scaffold1_36344	G	Contig1_35367	A	G<->A	135,2	45	TTG<->TTA	L<->L	syn	psbC	36210	37631	+	--
Scaffold1_3670	C	Contig1_3638	T	C<->T	--	--	--	--	--	intergenic	--	--	--	--
Scaffold1_36717	C	Contig1_35740	T	C<->T	508,0	170	CTA<->TTA	L<->L	syn	psbC	36210	37631	+	--
Scaffold1_36782	T	Contig1_35805	A	T<->A	573,2	191	CCT<->CCA	P<->P	syn	psbC	36210	37631	+	--
Scaffold1_36849	T	Contig1_35872	C	T<->C	640,0	214	TTG<->CTG	L<->L	syn	psbC	36210	37631	+	--
Scaffold1_37424	T	Contig1_36447	C	T<->C	1215,2	405	AAT<->AAC	N<->N	syn	psbC	36210	37631	+	--
Scaffold1_37704	A	Contig1_36728	T	A<->T	--	--	--	--	--	intergenic	--	--	--	--
Scaffold1_37787	A	Contig1_36809	G	A<->G	--	--	--	--	--	intergenic	--	--	--	--
Scaffold1_37801	C	Contig1_36823	T	C<->T	--	--	--	--	--	intergenic	--	--	--	--
Scaffold1_37819	A	Contig1_36841	G	A<->G	--	--	--	--	--	intergenic	--	--	--	--
Scaffold1_37920	T	Contig1_36942	C	T<->C	--	--	--	--	--	intergenic	--	--	--	--
Scaffold1_38086	A	Contig1_37108	G	A<->G	--	--	--	--	--	intergenic	--	--	--	--
Scaffold1_38339	T	Contig1_37355	C	T<->C	88,0	30	TCT<->CCT	S<->P	nonsyn	lhbA	38252	38440	+	--
Scaffold1_38476	C	Contig1_37492	T	C<->T	--	--	--	--	--	intergenic	--	--	--	--
Scaffold1_38540	A	Contig1_37556	G	A<->G	--	--	--	--	--	intergenic	--	--	--	--
Scaffold1_38733	T	Contig1_37749	C	T<->C	--	--	--	--	--	intergenic	--	--	--	--
Scaffold1_38794	G	Contig1_37810	T	G<->T	--	--	--	--	--	intergenic	--	--	--	--
Scaffold1_38800	A	Contig1_37816	G	A<->G	--	--	--	--	--	intergenic	--	--	--	--
Scaffold1_3906	A	Contig1_3874	G	A<->G	--	--	--	--	--	intergenic	--	--	--	--
Scaffold1_39065	T	Contig1_37989	C	T<->C	--	--	--	--	--	intergenic	--	--	--	--
Scaffold1_39081	G	Contig1_38005	A	G<->A	--	--	--	--	--	intergenic	--	--	--	--
Scaffold1_3914	T	Contig1_3882	C	T<->C	--	--	--	--	--	intergenic	--	--	--	--
Scaffold1_39149	A	Contig1_38067	G	A<->G	--	--	--	--	--	intergenic	--	--	--	--
Scaffold1_39159	T	Contig1_38077	C	T<->C	--	--	--	--	--	intergenic	--	--	--	--
Scaffold1_39309	G	Contig1_38204	A	G<->A	266,1	89	ACA<->ATA	T<->I	nonsyn	rps14	39272	39574	-	--
Scaffold1_39413	A	Contig1_38308	G	A<->G	162,2	54	AGT<->AGC	S<->S	syn	rps14	39272	39574	-	--
Scaffold1_39471	A	Contig1_38366	G	A<->G	104,1	35	TTA<->TCA	L<->S	nonsyn	rps14	39272	39574	-	--
Scaffold1_39701	T	Contig1_38596	C	T<->C	--	--	--	--	--	intergenic	--	--	--	--
Scaffold1_40480	G	Contig1_39375	A	G<->A	1449,2	483	GGC<->GGT	G<->G	syn	psaB	39724	41928	-	--
Scaffold1_41071	G	Contig1_39966	A	G<->A	858,2	286	ATC<->ATT	I<->I	syn	psaB	39724	41928	-	--
Scaffold1_41089	A	Contig1_39984	G	A<->G	840,2	280	ATT<->ATC	I<->I	syn	psaB	39724	41928	-	--
Scaffold1_41845	T	Contig1_40740	C	T<->C	84,2	28	GCA<->GCG	A<->A	syn	psaB	39724	41928	-	--
Scaffold1_42749	G	Contig1_41644	A	G<->A	1458,2	486	AAC<->AAT	N<->N	syn	psaA	41954	44206	-	--
Scaffold1_4277	C	Contig1_4184	T	C<->T	--	--	--	--	--	intergenic	--	--	--	--
Scaffold1_4304	A	Contig1_4211	C	A<->C	--	--	--	--	--	intergenic	--	--	--	--
Scaffold1_43313	A	Contig1_42208	G	A<->G	894,2	298	ATT<->ATC	I<->I	syn	psaA	41954	44206	-	--
Scaffold1_43661	A	Contig1_42556	G	A<->G	546,2	182	GCT<->GCC	A<->A	syn	psaA	41954	44206	-	--
Scaffold1_44429	G	Contig1_43323	T	G<->T	--	--	--	--	--	intergenic	--	--	--	--
Scaffold1_44461	A	Contig1_43355	G	A<->G	--	--	--	--	--	intergenic	--	--	--	--
Scaffold1_4455	T	Contig1_4361	C	T<->C	--	--	--	--	--	intergenic	--	--	--	--
Scaffold1_44575	C	Contig1_43469	T	C<->T	--	--	--	--	--	intergenic	--	--	--	--
Scaffold1_44764	A	Contig1_43658	C	A<->C	--	--	--	--	--	intergenic	--	--	--	--
Scaffold1_45074	G	Contig1_43968	A	G<->A	--	--	--	--	--	intergenic	--	--	--	--
Scaffold1_46224	G	Contig1_45115	T	G<->T	--	--	--	--	--	intergenic	--	--	--	--
Scaffold1_46282	T	Contig1_45173	C	T<->C	--	--	--	--	--	intergenic	--	--	--	--
Scaffold1_46902	G	Contig1_45790	A	G<->A	--	--	--	--	--	intergenic	--	--	--	--
Scaffold1_46903	G	Contig1_45791	T	G<->T	--	--	--	--	--	intergenic	--	--	--	--
Scaffold1_46928	T	Contig1_45816	A	T<->A	--	--	--	--	--	intergenic	--	--	--	--
Scaffold1_47071	C	Contig1_45959	T	C<->T	--	--	--	--	--	intergenic	--	--	--	--
Scaffold1_4731	A	Contig1_4636	G	A<->G	--	--	--	--	--	intergenic	--	--	--	--
Scaffold1_47372	T	Contig1_46269	G	T<->G	--	--	--	--	--	intergenic	--	--	--	--
Scaffold1_47444	C	Contig1_46341	A	C<->A	--	--	--	--	--	intergenic	--	--	--	--
Scaffold1_47623	T	Contig1_46526	C	T<->C	--	--	--	--	--	intergenic	--	--	--	--
Scaffold1_47626	C	Contig1_46529	T	C<->T	--	--	--	--	--	intergenic	--	--	--	--
Scaffold1_47745	A	Contig1_46648	G	A<->G	--	--	--	--	--	intergenic	--	--	--	--
Scaffold1_4776	C	Contig1_4681	T	C<->T	--	--	--	--	--	intergenic	--	--	--	--
Scaffold1_48234	T	Contig1_47134	C	T<->C	223,0	75	ACC<->GCC	T<->A	nonsyn	rps4	47848	48456	-	--
Scaffold1_48318	A	Contig1_47218	G	A<->G	139,0	47	TGT<->CGT	C<->R	nonsyn	rps4	47848	48456	-	--
Scaffold1_4884	T	Contig1_4780	A	T<->A	--	--	--	--	--	intergenic	--	--	--	--
Scaffold1_49587	G	Contig1_48488	T	G<->T	--	--	--	--	--	intergenic	--	--	--	--
Scaffold1_49646	G	Contig1_48559	T	G<->T	--	--	--	--	--	intergenic	--	--	--	--
Scaffold1_49849	A	Contig1_48759	T	A<->T	--	--	--	--	--	intergenic	--	--	--	--
Scaffold1_50233	T	Contig1_49125	C	T<->C	--	--	--	--	--	intergenic	--	--	--	--
Scaffold1_50242	A	Contig1_49134	G	A<->G	--	--	--	--	--	intergenic	--	--	--	--
Scaffold1_50256	A	Contig1_49148	G	A<->G	--	--	--	--	--	intergenic	--	--	--	--
Scaffold1_50303	A	Contig1_49195	G	A<->G	--	--	--	--	--	intergenic	--	--	--	--
Scaffold1_50377	A	Contig1_49269	G	A<->G	--	--	--	--	--	intergenic	--	--	--	--
Scaffold1_50752	T	Contig1_49727	C	T<->C	--	--	--	--	--	intergenic	--	--	--	--
Scaffold1_50925	A	Contig1_49901	T	A<->T	--	--	--	--	--	intergenic	--	--	--	--
Scaffold1_51227	C	Contig1_50201	A	C<->A	--	--	--	--	--	intergenic	--	--	--	--
Scaffold1_51659	A	Contig1_50633	G	A<->G	339,2	113	CGT<->CGC	R<->R	syn	ndhJ	51518	51997	-	--
Scaffold1_52102	C	Contig1_51075	T	C<->T	--	--	--	--	--	intergenic	--	--	--	--
Scaffold1_5264	G	Contig1_5161	T	G<->T	--	--	--	--	--	intergenic	--	--	--	--
Scaffold1_52744	A	Contig1_51717	G	A<->G	113,1	38	TTA<->TCA	L<->S	nonsyn	ndhK	52104	52856	-	--
Scaffold1_52838	G	Contig1_51811	A	G<->A	19,0	7	CCA<->TCA	P<->S	nonsyn	ndhK	52104	52856	-	--
Scaffold1_52892	T	Contig1_51865	A	T<->A	318,2	106	ATA<->ATT	I<->I	syn	ndhC	52847	53209	-	--
Scaffold1_52931	T	Contig1_51904	A	T<->A	279,2	93	GTA<->GTT	V<->V	syn	ndhC	52847	53209	-	--
Scaffold1_52958	A	Contig1_51931	C	A<->C	252,2	84	ATT<->ATG	I<->M	nonsyn	ndhC	52847	53209	-	--
Scaffold1_53658	A	Contig1_52631	G	A<->G	--	--	--	--	--	intergenic	--	--	--	--
Scaffold1_53687	T	Contig1_52660	G	T<->G	--	--	--	--	--	intergenic	--	--	--	--
Scaffold1_53834	G	Contig1_52787	A	G<->A	--	--	--	--	--	intergenic	--	--	--	--
Scaffold1_54150	A	Contig1_53103	G	A<->G	--	--	--	--	--	intergenic	--	--	--	--
Scaffold1_54180	A	Contig1_53320	G	A<->G	--	--	--	--	--	intergenic	--	--	--	--
Scaffold1_54239	C	Contig1_53377	T	C<->T	--	--	--	--	--	intergenic	--	--	--	--
Scaffold1_54250	T	Contig1_53388	A	T<->A	--	--	--	--	--	intergenic	--	--	--	--
Scaffold1_54638	G	Contig1_53771	A	G<->A	--	--	--	--	--	intergenic	--	--	--	--
Scaffold1_5505	G	Contig1_5399	A	G<->A	--	--	--	--	--	intergenic	--	--	--	--
Scaffold1_5754	C	Contig1_5661	A	C<->A	--	--	--	--	--	intergenic	--	--	--	--
Scaffold1_5778	C	Contig1_5685	T	C<->T	--	--	--	--	--	intergenic	--	--	--	--
Scaffold1_58917	C	Contig1_62049	T	C<->T	505,0	169	CTA<->TTA	L<->L	syn	rbcL	58413	59855	+	--
Scaffold1_58919	A	Contig1_62051	T	A<->T	507,2	169	CTA<->CTT	L<->L	syn	rbcL	58413	59855	+	--
Scaffold1_59328	A	Contig1_62460	T	A<->T	916,0	306	AAT<->TAT	N<->Y	nonsyn	rbcL	58413	59855	+	--
Scaffold1_5968	A	Contig1_5874	T	A<->T	--	--	--	--	--	intergenic	--	--	--	--
Scaffold1_59683	T	Contig1_62815	C	T<->C	1271,1	424	TTA<->TCA	L<->S	nonsyn	rbcL	58413	59855	+	--
Scaffold1_59757	T	Contig1_62889	G	T<->G	1345,0	449	TCC<->GCC	S<->A	nonsyn	rbcL	58413	59855	+	--
Scaffold1_59846	A	Contig1_62978	G	A<->G	1434,2	478	GAA<->GAG	E<->E	syn	rbcL	58413	59855	+	--
Scaffold1_59917	A	Contig1_63049	G	A<->G	--	--	--	--	--	intergenic	--	--	--	--
Scaffold1_59925	T	Contig1_63063	C	T<->C	--	--	--	--	--	intergenic	--	--	--	--
Scaffold1_59928	G	Contig1_63066	A	G<->A	--	--	--	--	--	intergenic	--	--	--	--
Scaffold1_59929	T	Contig1_63067	A	T<->A	--	--	--	--	--	intergenic	--	--	--	--
Scaffold1_59943	G	Contig1_63081	A	G<->A	--	--	--	--	--	intergenic	--	--	--	--
Scaffold1_59950	G	Contig1_63088	A	G<->A	--	--	--	--	--	intergenic	--	--	--	--
Scaffold1_6016	A	Contig1_5922	G	A<->G	--	--	--	--	--	intergenic	--	--	--	--
Scaffold1_6060	A	Contig1_5966	G	A<->G	--	--	--	--	--	intergenic	--	--	--	--
Scaffold1_6066	T	Contig1_5972	C	T<->C	--	--	--	--	--	intergenic	--	--	--	--
Scaffold1_6078	A	Contig1_5984	G	A<->G	--	--	--	--	--	intergenic	--	--	--	--
Scaffold1_60889	T	Contig1_63360	C	T<->C	--	--	--	--	--	intergenic	--	--	--	--
Scaffold1_60934	A	Contig1_63409	C	A<->C	--	--	--	--	--	intergenic	--	--	--	--
Scaffold1_61042	T	Contig1_63512	A	T<->A	--	--	--	--	--	intergenic	--	--	--	--
Scaffold1_61044	T	Contig1_63514	G	T<->G	--	--	--	--	--	intergenic	--	--	--	--
Scaffold1_61046	A	Contig1_63516	G	A<->G	--	--	--	--	--	intergenic	--	--	--	--
Scaffold1_61047	A	Contig1_63517	G	A<->G	--	--	--	--	--	intergenic	--	--	--	--
Scaffold1_61499	G	Contig1_63936	A	G<->A	--	--	--	--	--	intergenic	--	--	--	--
Scaffold1_61530	G	Contig1_63967	A	G<->A	--	--	--	--	--	intergenic	--	--	--	--
Scaffold1_61726	G	Contig1_64130	T	G<->T	--	--	--	--	--	intergenic	--	--	--	--
Scaffold1_61729	C	Contig1_64133	A	C<->A	--	--	--	--	--	intergenic	--	--	--	--
Scaffold1_61738	C	Contig1_64142	A	C<->A	--	--	--	--	--	intergenic	--	--	--	--
Scaffold1_61754	A	Contig1_64158	G	A<->G	--	--	--	--	--	intergenic	--	--	--	--
Scaffold1_61852	G	Contig1_64256	A	G<->A	--	--	--	--	--	intergenic	--	--	--	--
Scaffold1_61855	T	Contig1_64259	G	T<->G	--	--	--	--	--	intergenic	--	--	--	--
Scaffold1_61862	T	Contig1_64266	C	T<->C	--	--	--	--	--	intergenic	--	--	--	--
Scaffold1_62290	G	Contig1_64589	T	G<->T	36,2	12	TCG<->TCT	S<->S	syn	accD	62255	62874	+	--
Scaffold1_62305	G	Contig1_64604	A	G<->A	51,2	17	GAG<->GAA	E<->E	syn	accD	62255	62874	+	--
Scaffold1_62318	A	Contig1_64617	C	A<->C	64,0	22	ATG<->CTG	M<->L	nonsyn	accD	62255	62874	+	--
Scaffold1_62362	G	Contig1_64661	A	G<->A	108,2	36	CCG<->CCA	P<->P	syn	accD	62255	62874	+	--
Scaffold1_62368	T	Contig1_64667	A	T<->A	114,2	38	CTT<->CTA	L<->L	syn	accD	62255	62874	+	--
Scaffold1_62374	G	Contig1_64673	A	G<->A	120,2	40	GCG<->GCA	A<->A	syn	accD	62255	62874	+	--
Scaffold1_62388	G	Contig1_64687	T	G<->T	134,1	45	AGT<->ATT	S<->I	nonsyn	accD	62255	62874	+	--
Scaffold1_62470	A	Contig1_64769	G	A<->G	216,2	72	CTA<->CTG	L<->L	syn	accD	62255	62874	+	--
Scaffold1_62552	T	Contig1_64851	C	T<->C	298,0	100	TTT<->CTT	F<->L	nonsyn	accD	62255	62874	+	--
Scaffold1_62572	A	Contig1_64871	G	A<->G	318,2	106	TAA<->TAG	X<->X	syn	accD	62255	62874	+	--
Scaffold1_62726	T	Contig1_65025	C	T<->C	472,0	158	TAG<->CAG	X<->Q	nonsyn	accD	62255	62874	+	--
Scaffold1_62844	T	Contig1_65143	C	T<->C	590,1	197	TTT<->TCT	F<->S	nonsyn	accD	62255	62874	+	--
Scaffold1_63511	C	Contig1_65804	T	C<->T	--	--	--	--	--	intergenic	--	--	--	--
Scaffold1_63547	A	Contig1_65840	G	A<->G	--	--	--	--	--	intergenic	--	--	--	--
Scaffold1_63694	T	Contig1_65979	C	T<->C	--	--	--	--	--	intergenic	--	--	--	--
Scaffold1_63762	T	Contig1_66047	C	T<->C	--	--	--	--	--	intergenic	--	--	--	--
Scaffold1_6395	G	Contig1_6298	T	G<->T	--	--	--	--	--	intergenic	--	--	--	--
Scaffold1_6397	A	Contig1_6300	T	A<->T	--	--	--	--	--	intergenic	--	--	--	--
Scaffold1_64332	T	Contig1_66617	C	T<->C	513,2	171	GCT<->GCC	A<->A	syn	ycf4	63820	64374	+	--
Scaffold1_64414	A	Contig1_66699	T	A<->T	--	--	--	--	--	intergenic	--	--	--	--
Scaffold1_64668	T	Contig1_66968	C	T<->C	--	--	--	--	--	intergenic	--	--	--	--
Scaffold1_64786	G	Contig1_67086	A	G<->A	--	--	--	--	--	intergenic	--	--	--	--
Scaffold1_64836	T	Contig1_67136	C	T<->C	--	--	--	--	--	intergenic	--	--	--	--
Scaffold1_64932	C	Contig1_67234	T	C<->T	27,2	9	TCC<->TCT	S<->S	syn	cemA	64906	65595	+	--
Scaffold1_64962	G	Contig1_67264	A	G<->A	57,2	19	TTG<->TTA	L<->L	syn	cemA	64906	65595	+	--
Scaffold1_65012	T	Contig1_67314	C	T<->C	107,1	36	ATT<->ACT	I<->T	nonsyn	cemA	64906	65595	+	--
Scaffold1_65097	A	Contig1_67399	G	A<->G	192,2	64	GAA<->GAG	E<->E	syn	cemA	64906	65595	+	--
Scaffold1_65610	C	Contig1_67912	T	C<->T	--	--	--	--	--	intergenic	--	--	--	--
Scaffold1_65728	G	Contig1_68027	A	G<->A	--	--	--	--	--	intergenic	--	--	--	--
Scaffold1_65776	G	Contig1_68075	A	G<->A	--	--	--	--	--	intergenic	--	--	--	--
Scaffold1_66532	T	Contig1_68831	C	T<->C	698,1	233	TTG<->TCG	L<->S	nonsyn	petA	65835	66797	+	--
Scaffold1_66788	G	Contig1_69087	T	G<->T	954,2	318	ATG<->ATT	M<->I	nonsyn	petA	65835	66797	+	--
Scaffold1_66893	G	Contig1_69192	A	G<->A	--	--	--	--	--	intergenic	--	--	--	--
Scaffold1_67054	A	Contig1_69353	G	A<->G	--	--	--	--	--	intergenic	--	--	--	--
Scaffold1_67072	G	Contig1_69371	A	G<->A	--	--	--	--	--	intergenic	--	--	--	--
Scaffold1_67395	T	Contig1_69694	C	T<->C	--	--	--	--	--	intergenic	--	--	--	--
Scaffold1_67497	C	Contig1_69795	A	C<->A	--	--	--	--	--	intergenic	--	--	--	--
Scaffold1_67511	T	Contig1_69809	C	T<->C	--	--	--	--	--	intergenic	--	--	--	--
Scaffold1_67520	A	Contig1_69818	G	A<->G	--	--	--	--	--	intergenic	--	--	--	--
Scaffold1_67952	T	Contig1_70242	C	T<->C	81,2	27	GTA<->GTG	V<->V	syn	psbL	67916	68032	-	--
Scaffold1_68278	A	Contig1_70568	G	A<->G	159,2	53	AAT<->AAC	N<->N	syn	psbE	68185	68436	-	--
Scaffold1_68465	A	Contig1_70754	T	A<->T	--	--	--	--	--	intergenic	--	--	--	--
Scaffold1_6849	G	Contig1_6530	A	G<->A	--	--	--	--	--	intergenic	--	--	--	--
Scaffold1_68673	C	Contig1_70962	T	C<->T	--	--	--	--	--	intergenic	--	--	--	--
Scaffold1_68827	A	Contig1_71116	G	A<->G	--	--	--	--	--	intergenic	--	--	--	--
Scaffold1_69235	T	Contig1_71793	C	T<->C	--	--	--	--	--	intergenic	--	--	--	--
Scaffold1_69382	A	Contig1_71940	T	A<->T	9,2	3	ACA<->ACT	T<->T	syn	petL	69374	69469	+	--
Scaffold1_6944	A	Contig1_6623	G	A<->G	--	--	--	--	--	intergenic	--	--	--	--
Scaffold1_6958	C	Contig1_6637	T	C<->T	--	--	--	--	--	intergenic	--	--	--	--
Scaffold1_69640	G	Contig1_72198	A	G<->A	--	--	--	--	--	intergenic	--	--	--	--
Scaffold1_69795	C	Contig1_72353	T	C<->T	--	--	--	--	--	intergenic	--	--	--	--
Scaffold1_6994	A	Contig1_6673	G	A<->G	--	--	--	--	--	intergenic	--	--	--	--
Scaffold1_7004	T	Contig1_6683	G	T<->G	--	--	--	--	--	intergenic	--	--	--	--
Scaffold1_7007	C	Contig1_6686	A	C<->A	--	--	--	--	--	intergenic	--	--	--	--
Scaffold1_7010	A	Contig1_6689	G	A<->G	--	--	--	--	--	intergenic	--	--	--	--
Scaffold1_70198	C	Contig1_72761	T	C<->T	--	--	--	--	--	intergenic	--	--	--	--
Scaffold1_70508	T	Contig1_73071	C	T<->C	--	--	--	--	--	intergenic	--	--	--	--
Scaffold1_70522	T	Contig1_73081	G	T<->G	--	--	--	--	--	intergenic	--	--	--	--
Scaffold1_70670	C	Contig1_73229	T	C<->T	117,2	39	TTC<->TTT	F<->F	syn	psaJ	70554	70682	+	--
Scaffold1_70721	A	Contig1_73280	G	A<->G	--	--	--	--	--	intergenic	--	--	--	--
Scaffold1_70786	A	Contig1_73345	G	A<->G	--	--	--	--	--	intergenic	--	--	--	--
Scaffold1_70884	A	Contig1_73449	G	A<->G	--	--	--	--	--	intergenic	--	--	--	--
Scaffold1_7169	A	Contig1_6855	G	A<->G	--	--	--	--	--	intergenic	--	--	--	--
Scaffold1_71706	C	Contig1_74098	T	C<->T	58,0	20	CCC<->TCC	P<->S	nonsyn	rps18	71649	71963	+	--
Scaffold1_71707	C	Contig1_74099	T	C<->T	59,1	20	CCC<->CTC	P<->L	nonsyn	rps18	71649	71963	+	--
Scaffold1_71876	C	Contig1_74268	T	C<->T	228,2	76	CCC<->CCT	P<->P	syn	rps18	71649	71963	+	--
Scaffold1_72049	A	Contig1_74441	G	A<->G	--	--	--	--	--	intergenic	--	--	--	--
Scaffold1_72058	A	Contig1_74450	T	A<->T	--	--	--	--	--	intergenic	--	--	--	--
Scaffold1_72276	C	Contig1_74667	T	C<->T	320,1	107	TGT<->TAT	C<->Y	nonsyn	rpl20	72167	72595	-	--
Scaffold1_72404	A	Contig1_74795	C	A<->C	192,2	64	CGT<->CGG	R<->R	syn	rpl20	72167	72595	-	--
Scaffold1_7272	T	Contig1_6956	A	T<->A	--	--	--	--	--	intergenic	--	--	--	--
Scaffold1_72910	A	Contig1_75299	C	A<->C	--	--	--	--	--	intergenic	--	--	--	--
Scaffold1_73131	T	Contig1_75515	C	T<->C	--	--	--	--	--	intergenic	--	--	--	--
Scaffold1_7335	A	Contig1_7019	G	A<->G	--	--	--	--	--	intergenic	--	--	--	--
Scaffold1_73386	A	Contig1_75770	G	A<->G	--	--	--	--	--	intergenic	--	--	--	--
Scaffold1_7347	A	Contig1_7031	G	A<->G	--	--	--	--	--	intergenic	--	--	--	--
Scaffold1_73799	T	Contig1_76181	G	T<->G	--	--	--	--	--	intergenic	--	--	--	--
Scaffold1_73813	A	Contig1_76195	T	A<->T	--	--	--	--	--	intergenic	--	--	--	--
Scaffold1_73815	C	Contig1_76197	T	C<->T	--	--	--	--	--	intergenic	--	--	--	--
Scaffold1_73836	G	Contig1_76218	A	G<->A	--	--	--	--	--	intergenic	--	--	--	--
Scaffold1_74	G	Contig1_64	C	G<->C	--	--	--	--	--	intergenic	--	--	--	--
Scaffold1_74232	A	Contig1_76597	G	A<->G	--	--	--	--	--	intergenic	--	--	--	--
Scaffold1_74509	G	Contig1_76868	T	G<->T	--	--	--	--	--	intergenic	--	--	--	--
Scaffold1_74619	C	Contig1_76978	G	C<->G	--	--	--	--	--	intergenic	--	--	--	--
Scaffold1_74629	G	Contig1_76988	A	G<->A	--	--	--	--	--	intergenic	--	--	--	--
Scaffold1_74636	A	Contig1_76995	C	A<->C	--	--	--	--	--	intergenic	--	--	--	--
Scaffold1_74678	G	Contig1_77037	A	G<->A	--	--	--	--	--	intergenic	--	--	--	--
Scaffold1_74697	T	Contig1_77056	A	T<->A	--	--	--	--	--	intergenic	--	--	--	--
Scaffold1_74734	G	Contig1_77093	C	G<->C	--	--	--	--	--	intergenic	--	--	--	--
Scaffold1_74737	G	Contig1_77096	T	G<->T	--	--	--	--	--	intergenic	--	--	--	--
Scaffold1_7492	T	Contig1_7179	C	T<->C	--	--	--	--	--	intergenic	--	--	--	--
Scaffold1_74974	C	Contig1_77334	T	C<->T	--	--	--	--	--	intergenic	--	--	--	--
Scaffold1_75	T	Contig1_65	A	T<->A	--	--	--	--	--	intergenic	--	--	--	--
Scaffold1_75291	T	Contig1_77652	C	T<->C	--	--	--	--	--	intergenic	--	--	--	--
Scaffold1_75294	T	Contig1_77655	C	T<->C	--	--	--	--	--	intergenic	--	--	--	--
Scaffold1_75630	C	Contig1_77992	G	C<->G	56,1	19	AGT<->ACT	S<->T	nonsyn	clpP	75617	75685	-	--
Scaffold1_75651	T	Contig1_78013	A	T<->A	35,1	12	AAT<->ATT	N<->I	nonsyn	clpP	75617	75685	-	--
Scaffold1_76	A	Contig1_66	G	A<->G	--	--	--	--	--	intergenic	--	--	--	--
Scaffold1_7667	T	Contig1_7335	A	T<->A	--	--	--	--	--	intergenic	--	--	--	--
Scaffold1_77	T	Contig1_67	G	T<->G	--	--	--	--	--	intergenic	--	--	--	--
Scaffold1_78	T	Contig1_68	G	T<->G	--	--	--	--	--	intergenic	--	--	--	--
Scaffold1_78030	C	Contig1_80401	T	C<->T	--	--	--	--	--	intergenic	--	--	--	--
Scaffold1_78034	A	Contig1_80405	T	A<->T	--	--	--	--	--	intergenic	--	--	--	--
Scaffold1_7818	T	Contig1_7486	C	T<->C	53,1	18	TTG<->TCG	L<->S	nonsyn	psbK	7766	7951	+	--
Scaffold1_78205	T	Contig1_80576	A	T<->A	--	--	--	--	--	intergenic	--	--	--	--
Scaffold1_78541	A	Contig1_80908	T	A<->T	--	--	--	--	--	intergenic	--	--	--	--
Scaffold1_78769	A	Contig1_81136	G	A<->G	--	--	--	--	--	intergenic	--	--	--	--
Scaffold1_79285	G	Contig1_81616	A	G<->A	--	--	--	--	--	intergenic	--	--	--	--
Scaffold1_79359	T	Contig1_81690	C	T<->C	--	--	--	--	--	intergenic	--	--	--	--
Scaffold1_79862	T	Contig1_82193	C	T<->C	333,2	111	CCT<->CCC	P<->P	syn	petB	79530	80171	+	--
Scaffold1_79982	T	Contig1_82313	C	T<->C	453,2	151	GGT<->GGC	G<->G	syn	petB	79530	80171	+	--
Scaffold1_8027	C	Contig1_7695	T	C<->T	--	--	--	--	--	intergenic	--	--	--	--
Scaffold1_80393	T	Contig1_82716	C	T<->C	--	--	--	--	--	intergenic	--	--	--	--
Scaffold1_80609	G	Contig1_82932	A	G<->A	--	--	--	--	--	intergenic	--	--	--	--
Scaffold1_80735	G	Contig1_83058	A	G<->A	--	--	--	--	--	intergenic	--	--	--	--
Scaffold1_81575	T	Contig1_83897	G	T<->G	454,0	152	TAA<->GAA	X<->E	nonsyn	petD	81122	81602	+	--
Scaffold1_81646	C	Contig1_83968	T	C<->T	--	--	--	--	--	intergenic	--	--	--	--
Scaffold1_8175	T	Contig1_7826	C	T<->C	--	--	--	--	--	intergenic	--	--	--	--
Scaffold1_83	A	Contig1_73	G	A<->G	--	--	--	--	--	intergenic	--	--	--	--
Scaffold1_83112	G	Contig1_84393	A	G<->A	205,0	69	CCC<->TCC	P<->S	nonsyn	rps11	82900	83316	-	--
Scaffold1_83257	C	Contig1_84538	T	C<->T	60,2	20	AAG<->AAA	K<->K	syn	rps11	82900	83316	-	--
Scaffold1_83277	T	Contig1_84558	C	T<->C	40,0	14	AGG<->GGG	R<->G	nonsyn	rps11	82900	83316	-	--
Scaffold1_8335	G	Contig1_7982	T	G<->T	--	--	--	--	--	intergenic	--	--	--	--
Scaffold1_83402	T	Contig1_84683	C	T<->C	--	--	--	--	--	intergenic	--	--	--	--
Scaffold1_83504	G	Contig1_84785	T	G<->T	55,0	19	CGG<->AGG	R<->R	syn	rpl36	83445	83558	-	--
Scaffold1_83660	T	Contig1_84937	C	T<->C	--	--	--	--	--	intergenic	--	--	--	--
Scaffold1_83690	C	Contig1_84967	T	C<->T	217,0	73	GAA<->AAA	E<->K	nonsyn	infA	83673	83906	-	--
Scaffold1_83695	C	Contig1_84972	T	C<->T	212,1	71	CGA<->CAA	R<->Q	nonsyn	infA	83673	83906	-	--
Scaffold1_83861	G	Contig1_85138	A	G<->A	46,0	16	CTT<->TTT	L<->F	nonsyn	infA	83673	83906	-	--
Scaffold1_83889	A	Contig1_85166	C	A<->C	18,2	6	TTT<->TTG	F<->L	nonsyn	infA	83673	83906	-	--
Scaffold1_8416	T	Contig1_8062	C	T<->C	--	--	--	--	--	intergenic	--	--	--	--
Scaffold1_84354	T	Contig1_85631	C	T<->C	64,0	22	AGA<->GGA	R<->G	nonsyn	rps8	84019	84417	-	--
Scaffold1_84728	T	Contig1_86027	C	T<->C	268,0	90	AAA<->GAA	K<->E	nonsyn	rpl14	84627	84995	-	--
Scaffold1_85357	T	Contig1_86656	C	T<->C	--	--	--	--	--	intergenic	--	--	--	--
Scaffold1_85453	A	Contig1_86752	G	A<->G	--	--	--	--	--	intergenic	--	--	--	--
Scaffold1_85512	C	Contig1_86811	T	C<->T	--	--	--	--	--	intergenic	--	--	--	--
Scaffold1_85910	T	Contig1_87214	C	T<->C	--	--	--	--	--	intergenic	--	--	--	--
Scaffold1_86052	A	Contig1_87356	C	A<->C	--	--	--	--	--	intergenic	--	--	--	--
Scaffold1_86200	A	Contig1_87504	G	A<->G	--	--	--	--	--	intergenic	--	--	--	--
Scaffold1_86964	T	Contig1_88236	C	T<->C	442,0	148	ACT<->GCT	T<->A	nonsyn	rps3	86746	87405	-	--
Scaffold1_87102	C	Contig1_88374	T	C<->T	304,0	102	GAA<->AAA	E<->K	nonsyn	rps3	86746	87405	-	--
Scaffold1_87146	T	Contig1_88418	C	T<->C	260,1	87	GAC<->GGC	D<->G	nonsyn	rps3	86746	87405	-	--
Scaffold1_87241	T	Contig1_88513	C	T<->C	165,2	55	TCA<->TCG	S<->S	syn	rps3	86746	87405	-	--
Scaffold1_87747	T	Contig1_89026	C	T<->C	51,2	17	TCA<->TCG	S<->S	syn	rpl22	87468	87797	-	--
Scaffold1_9082	A	Contig1_8685	G	A<->G	--	--	--	--	--	intergenic	--	--	--	--
Scaffold1_9184	C	Contig1_8787	T	C<->T	--	--	--	--	--	intergenic	--	--	--	--
Scaffold1_9277	C	Contig1_8890	T	C<->T	--	--	--	--	--	intergenic	--	--	--	--
Scaffold1_929	G	Contig1_919	A	G<->A	258,2	86	TCC<->TCT	S<->S	syn	psbA	125	1186	-	--
Scaffold1_9303	T	Contig1_8916	A	T<->A	--	--	--	--	--	intergenic	--	--	--	--
Scaffold1_9390	A	Contig1_8999	C	A<->C	--	--	--	--	--	intergenic	--	--	--	--
Scaffold1_9447	C	Contig1_9074	T	C<->T	--	--	--	--	--	intergenic	--	--	--	--
Scaffold1_9715	A	Contig1_9336	G	A<->G	--	--	--	--	--	intergenic	--	--	--	--
Scaffold1_9928	A	Contig1_9546	G	A<->G	--	--	--	--	--	intergenic	--	--	--	--

## Sheet: Detected.cds.SNPs
ref_id	position	ref_base<->sample_base	snp_status	strand	codon_phase	codon_mutate	aa_mutate	mutate_type	synonymous	nonsynonymous	gene_id	pos_start	pos_end
Scaffold1	224	T<->C	Homo	-	13 days, 9:02:00	ATT<->ATC	I<->I	Synonymous	1	0	psbA	125	1186
Scaffold1	929	C<->T	Homo	-	3 days, 14:02:00	TCC<->TCT	S<->S	Synonymous	1	0	psbA	125	1186		synonymous	nonsynonymous
Scaffold1	1121	C<->T	Homo	-	22:02:00	ACC<->ACT	T<->T	Synonymous	1	0	psbA	125	1186	psbA	3
Scaffold1	2263	T<->C	Homo	-	14 days, 21:01:00	TTA<->TCA	L<->S	Nonsynonymous	0	1	matK	1785	3332	matK	2	1
Scaffold1	2465	C<->T	Homo	-	12 days, 2:00:00	CTG<->TTG	L<->L	Synonymous	1	0	matK	1785	3332	psbK		1
Scaffold1	2469	G<->A	Homo	-	12 days, 0:02:00	TCG<->TCA	S<->S	Synonymous	1	0	matK	1785	3332	atpA	1	3
Scaffold1	7818	T<->C	Homo	+	18:01:00	TTG<->TCG	L<->S	Nonsynonymous	0	1	psbK	7766	7951	atpF	1	1
Scaffold1	10806	T<->C	Homo	-	18 days, 14:00:00	TTA<->CTA	L<->L	Synonymous	1	0	atpA	10618	12141	rps2	2	2
Scaffold1	11228	C<->T	Homo	-	12 days, 17:01:00	TCA<->TTA	S<->L	Nonsynonymous	0	1	atpA	10618	12141	rpoC2	7	8
Scaffold1	11459	C<->T	Homo	-	9 days, 12:01:00	ACG<->ATG	T<->M	Nonsynonymous	0	1	atpA	10618	12141	rpoC1	3	5
Scaffold1	11892	A<->C	Homo	-	3 days, 12:00:00	AAA<->CAA	K<->Q	Nonsynonymous	0	1	atpA	10618	12141	rpoB	6	2
Scaffold1	12208	T<->C	Homo	-	7 days, 20:01:00	ATG<->ACG	M<->T	Nonsynonymous	0	1	atpF	12201	12625	psbC	5
Scaffold1	12372	G<->A	Homo	-	5 days, 13:02:00	ACG<->ACA	T<->T	Synonymous	1	0	atpF	12201	12625	lhbA		1
Scaffold1	16674	A<->C	Homo	-	9 days, 13:02:00	CGA<->CGC	R<->R	Synonymous	1	0	rps2	16650	17360	rps14	1	2
Scaffold1	16896	C<->T	Homo	-	6 days, 11:02:00	ATC<->ATT	I<->I	Synonymous	1	0	rps2	16650	17360	psaB	4
Scaffold1	16991	A<->G	Homo	-	5 days, 4:00:00	AAA<->GAA	K<->E	Nonsynonymous	0	1	rps2	16650	17360	psaA	3
Scaffold1	17319	A<->G	Homo	-	14:02:00	ATA<->ATG	I<->M	Nonsynonymous	0	1	rps2	16650	17360	rps4		2
Scaffold1	17775	C<->T	Homo	-	55 days, 11:02:00	AAC<->AAT	N<->N	Synonymous	1	0	rpoC2	17628	21767	ndhJ	1
Scaffold1	18248	T<->C	Homo	-	48 days, 22:00:00	TCC<->CCC	S<->P	Nonsynonymous	0	1	rpoC2	17628	21767	ndhK		2
Scaffold1	18303	C<->T	Homo	-	48 days, 3:02:00	AAC<->AAT	N<->N	Synonymous	1	0	rpoC2	17628	21767	ndhC	2	1
Scaffold1	18372	T<->C	Homo	-	47 days, 4:02:00	GAT<->GAC	D<->D	Synonymous	1	0	rpoC2	17628	21767	rbcL	3	3
Scaffold1	18407	A<->G	Homo	-	46 days, 17:00:00	ATT<->GTT	I<->V	Nonsynonymous	0	1	rpoC2	17628	21767	accD	3	22
Scaffold1	18552	T<->C	Homo	-	44 days, 16:02:00	TAT<->TAC	Y<->Y	Synonymous	1	0	rpoC2	17628	21767	ycf4	1
Scaffold1	18949	G<->T	Homo	-	39 days, 4:01:00	TGT<->TTT	C<->F	Nonsynonymous	0	1	rpoC2	17628	21767	cemA	3	1
Scaffold1	19094	G<->A	Homo	-	37 days, 4:00:00	GAT<->AAT	D<->N	Nonsynonymous	0	1	rpoC2	17628	21767	petA		2
Scaffold1	19634	T<->A	Homo	-	29 days, 16:00:00	TAT<->AAT	Y<->N	Nonsynonymous	0	1	rpoC2	17628	21767	psbL	1
Scaffold1	20012	A<->G	Homo	-	24 days, 10:00:00	AAA<->GAA	K<->E	Nonsynonymous	0	1	rpoC2	17628	21767	psbE	1
Scaffold1	20556	G<->A	Homo	-	16 days, 20:02:00	TTG<->TTA	L<->L	Synonymous	1	0	rpoC2	17628	21767	petL	1
Scaffold1	21041	C<->T	Homo	-	10 days, 3:00:00	CTA<->TTA	L<->L	Synonymous	1	0	rpoC2	17628	21767	psaJ	1
Scaffold1	21087	T<->C	Homo	-	9 days, 11:02:00	TCT<->TCC	S<->S	Synonymous	1	0	rpoC2	17628	21767	rps18	1	2
Scaffold1	21431	A<->C	Homo	-	4 days, 17:00:00	AAA<->CAA	K<->Q	Nonsynonymous	0	1	rpoC2	17628	21767	rpl20	1	1
Scaffold1	21490	T<->C	Homo	-	3 days, 21:01:00	GTG<->GCG	V<->A	Nonsynonymous	0	1	rpoC2	17628	21767	rps12		2
Scaffold1	22206	A<->G	Homo	-	25 days, 6:00:00	AAT<->GAT	N<->D	Nonsynonymous	0	1	rpoC1	21958	23589	clpP	1	13
Scaffold1	22256	C<->A	Homo	-	24 days, 13:01:00	TCT<->TAT	S<->Y	Nonsynonymous	0	1	rpoC1	21958	23589	petB	2
Scaffold1	22435	C<->T	Homo	-	22 days, 1:02:00	GAC<->GAT	D<->D	Synonymous	1	0	rpoC1	21958	23589	petD	0	1
Scaffold1	22441	C<->T	Homo	-	21 days, 23:02:00	ATC<->ATT	I<->I	Synonymous	1	0	rpoC1	21958	23589	rps11	1	2
Scaffold1	23503	C<->T	Homo	-	7 days, 5:02:00	TCC<->TCT	S<->S	Synonymous	1	0	rpoC1	21958	23589	rpl36	1
Scaffold1	23583	G<->A	Homo	-	6 days, 3:00:00	GAT<->AAT	D<->N	Nonsynonymous	0	1	rpoC1	21958	23589	infA		4
Scaffold1	24349	T<->C	Homo	-	5 days, 13:00:00	TCC<->CCC	S<->P	Nonsynonymous	0	1	rpoC1	24314	24745	rps8		1
Scaffold1	24363	G<->A	Homo	-	5 days, 8:01:00	AGT<->AAT	S<->N	Nonsynonymous	0	1	rpoC1	24314	24745	rpl14		1
Scaffold1	24934	A<->G	Homo	-	42 days, 10:02:00	CAA<->CAG	Q<->Q	Synonymous	1	0	rpoB	24772	27987	rpl16		3
Scaffold1	25474	A<->G	Homo	-	34 days, 22:02:00	CAA<->CAG	Q<->Q	Synonymous	1	0	rpoB	24772	27987	rps3	1	3
Scaffold1	25539	A<->G	Homo	-	34 days, 1:00:00	ATA<->GTA	I<->V	Nonsynonymous	0	1	rpoB	24772	27987	rpl22	1
Scaffold1	25636	G<->A	Homo	-	32 days, 16:02:00	GGG<->GGA	G<->G	Synonymous	1	0	rpoB	24772	27987	ndhF	10	6
Scaffold1	25756	A<->G	Homo	-	31 days, 0:02:00	AGA<->AGG	R<->R	Synonymous	1	0	rpoB	24772	27987	rpl32	1
Scaffold1	25852	C<->T	Homo	-	29 days, 16:02:00	CAC<->CAT	H<->H	Synonymous	1	0	rpoB	24772	27987	ccsA	2	2
Scaffold1	26326	G<->A	Homo	-	23 days, 2:02:00	CCG<->CCA	P<->P	Synonymous	1	0	rpoB	24772	27987	ndhD	2	1
Scaffold1	26654	A<->G	Homo	-	18 days, 13:01:00	CAT<->CGT	H<->R	Nonsynonymous	0	1	rpoB	24772	27987	ndhE	1
Scaffold1	36344	G<->A	Homo	+	1 day, 21:02:00	TTG<->TTA	L<->L	Synonymous	1	0	psbC	36210	37631	ndhA	2
Scaffold1	36717	C<->T	Homo	+	7 days, 2:00:00	CTA<->TTA	L<->L	Synonymous	1	0	psbC	36210	37631	ndhH		1
Scaffold1	36782	T<->A	Homo	+	7 days, 23:02:00	CCT<->CCA	P<->P	Synonymous	1	0	psbC	36210	37631	ycf1	8	46
Scaffold1	36849	T<->C	Homo	+	8 days, 22:00:00	TTG<->CTG	L<->L	Synonymous	1	0	psbC	36210	37631
Scaffold1	37424	T<->C	Homo	+	16 days, 21:02:00	AAT<->AAC	N<->N	Synonymous	1	0	psbC	36210	37631	49 genes	90	148
Scaffold1	38339	T<->C	Homo	+	1 day, 6:00:00	TCT<->CCT	S<->P	Nonsynonymous	0	1	lhbA	38252	38440
Scaffold1	39309	C<->T	Homo	-	3 days, 17:01:00	ACA<->ATA	T<->I	Nonsynonymous	0	1	rps14	39272	39574
Scaffold1	39413	T<->C	Homo	-	2 days, 6:02:00	AGT<->AGC	S<->S	Synonymous	1	0	rps14	39272	39574
Scaffold1	39471	T<->C	Homo	-	1 day, 11:01:00	TTA<->TCA	L<->S	Nonsynonymous	0	1	rps14	39272	39574
Scaffold1	40480	C<->T	Homo	-	20 days, 3:02:00	GGC<->GGT	G<->G	Synonymous	1	0	psaB	39724	41928
Scaffold1	41071	C<->T	Homo	-	11 days, 22:02:00	ATC<->ATT	I<->I	Synonymous	1	0	psaB	39724	41928
Scaffold1	41089	T<->C	Homo	-	11 days, 16:02:00	ATT<->ATC	I<->I	Synonymous	1	0	psaB	39724	41928
Scaffold1	41845	A<->G	Homo	-	1 day, 4:02:00	GCA<->GCG	A<->A	Synonymous	1	0	psaB	39724	41928
Scaffold1	42749	C<->T	Homo	-	20 days, 6:02:00	AAC<->AAT	N<->N	Synonymous	1	0	psaA	41954	44206
Scaffold1	43313	T<->C	Homo	-	12 days, 10:02:00	ATT<->ATC	I<->I	Synonymous	1	0	psaA	41954	44206
Scaffold1	43661	T<->C	Homo	-	7 days, 14:02:00	GCT<->GCC	A<->A	Synonymous	1	0	psaA	41954	44206
Scaffold1	48234	A<->G	Homo	-	3 days, 3:00:00	ACC<->GCC	T<->A	Nonsynonymous	0	1	rps4	47848	48456
Scaffold1	48318	T<->C	Homo	-	1 day, 23:00:00	TGT<->CGT	C<->R	Nonsynonymous	0	1	rps4	47848	48456
Scaffold1	51659	T<->C	Homo	-	4 days, 17:02:00	CGT<->CGC	R<->R	Synonymous	1	0	ndhJ	51518	51997
Scaffold1	52744	T<->C	Homo	-	1 day, 14:01:00	TTA<->TCA	L<->S	Nonsynonymous	0	1	ndhK	52104	52856
Scaffold1	52838	C<->T	Homo	-	07:00:00	CCA<->TCA	P<->S	Nonsynonymous	0	1	ndhK	52104	52856
Scaffold1	52892	A<->T	Homo	-	4 days, 10:02:00	ATA<->ATT	I<->I	Synonymous	1	0	ndhC	52847	53209
Scaffold1	52931	A<->T	Homo	-	3 days, 21:02:00	GTA<->GTT	V<->V	Synonymous	1	0	ndhC	52847	53209
Scaffold1	52958	T<->G	Homo	-	3 days, 12:02:00	ATT<->ATG	I<->M	Nonsynonymous	0	1	ndhC	52847	53209
Scaffold1	58917	C<->T	Homo	+	7 days, 1:00:00	CTA<->TTA	L<->L	Synonymous	1	0	rbcL	58413	59855
Scaffold1	58919	A<->T	Homo	+	7 days, 1:02:00	CTA<->CTT	L<->L	Synonymous	1	0	rbcL	58413	59855
Scaffold1	59328	A<->T	Homo	+	12 days, 18:00:00	AAT<->TAT	N<->Y	Nonsynonymous	0	1	rbcL	58413	59855
Scaffold1	59683	T<->C	Homo	+	17 days, 16:01:00	TTA<->TCA	L<->S	Nonsynonymous	0	1	rbcL	58413	59855
Scaffold1	59757	T<->G	Homo	+	18 days, 17:00:00	TCC<->GCC	S<->A	Nonsynonymous	0	1	rbcL	58413	59855
Scaffold1	59846	A<->G	Homo	+	19 days, 22:02:00	GAA<->GAG	E<->E	Synonymous	1	0	rbcL	58413	59855
Scaffold1	61042	T<->A	Homo	+	04:00:00	TAT<->AAT	Y<->N	Nonsynonymous	0	1	accD	61033	61966		22
Scaffold1	61044	T<->G	Homo	+	04:02:00	TAT<->TAG	Y<->*	Premature_stop	0	1	accD	61033	61966
Scaffold1	61046	A<->G	Homo	+	05:01:00	CAA<->CGA	Q<->R	Nonsynonymous	0	1	accD	61033	61966
Scaffold1	61047	A<->G	Homo	+	05:02:00	CAA<->CAG	Q<->Q	Synonymous	1	0	accD	61033	61966
Scaffold1	61499	G<->A	Homo	+	6 days, 12:01:00	CGT<->CAT	R<->H	Nonsynonymous	0	1	accD	61033	61966
Scaffold1	61530	G<->A	Homo	+	6 days, 22:02:00	TCG<->TCA	S<->S	Synonymous	1	0	accD	61033	61966
Scaffold1	61726	G<->T	Homo	+	9 days, 16:00:00	GCA<->TCA	A<->S	Nonsynonymous	0	1	accD	61033	61966
Scaffold1	61729	C<->A	Homo	+	9 days, 17:00:00	CAT<->AAT	H<->N	Nonsynonymous	0	1	accD	61033	61966
Scaffold1	61738	C<->A	Homo	+	9 days, 20:00:00	CAA<->AAA	Q<->K	Nonsynonymous	0	1	accD	61033	61966
Scaffold1	61754	A<->G	Homo	+	10 days, 1:01:00	AAA<->AGA	K<->R	Nonsynonymous	0	1	accD	61033	61966
Scaffold1	61852	G<->A	Homo	+	11 days, 10:00:00	GAA<->AAA	E<->K	Nonsynonymous	0	1	accD	61033	61966
Scaffold1	61855	T<->G	Homo	+	11 days, 11:00:00	TAT<->GAT	Y<->D	Nonsynonymous	0	1	accD	61033	61966
Scaffold1	61862	T<->C	Homo	+	11 days, 13:01:00	GTA<->GCA	V<->A	Nonsynonymous	0	1	accD	61033	61966
Scaffold1	62290	G<->T	Homo	+	13 days, 12:00:00	GAT<->TAT	D<->Y	Nonsynonymous	0	1	accD	62255	62874
Scaffold1	62305	G<->A	Homo	+	13 days, 17:00:00	GAG<->AAG	E<->K	Nonsynonymous	0	1	accD	62255	62874
Scaffold1	62318	A<->C	Homo	+	13 days, 21:01:00	AAT<->ACT	N<->T	Nonsynonymous	0	1	accD	62255	62874
Scaffold1	62362	G<->A	Homo	+	14 days, 12:00:00	GTA<->ATA	V<->I	Nonsynonymous	0	1	accD	62255	62874
Scaffold1	62368	T<->A	Homo	+	14 days, 14:00:00	TTT<->ATT	F<->I	Nonsynonymous	0	1	accD	62255	62874
Scaffold1	62374	G<->A	Homo	+	14 days, 16:00:00	GTT<->ATT	V<->I	Nonsynonymous	0	1	accD	62255	62874
Scaffold1	62388	G<->T	Homo	+	14 days, 20:02:00	CAG<->CAT	Q<->H	Nonsynonymous	0	1	accD	62255	62874
Scaffold1	62470	A<->G	Homo	+	16 days, 0:00:00	ATC<->GTC	I<->V	Nonsynonymous	0	1	accD	62255	62874
Scaffold1	62552	T<->C	Homo	+	17 days, 3:01:00	GTT<->GCT	V<->A	Nonsynonymous	0	1	accD	62255	62874
Scaffold1	62572	A<->G	Homo	+	17 days, 10:00:00	AAT<->GAT	N<->D	Nonsynonymous	0	1	accD	62255	62874
Scaffold1	62726	T<->C	Homo	+	19 days, 13:01:00	ATA<->ACA	I<->T	Nonsynonymous	0	1	accD	62255	62874
Scaffold1	62844	T<->C	Homo	+	21 days, 4:02:00	TTT<->TTC	F<->F	Synonymous	1	0	accD	62255	62874
Scaffold1	64332	T<->C	Homo	+	7 days, 3:02:00	GCT<->GCC	A<->A	Synonymous	1	0	ycf4	63820	64374
Scaffold1	64932	C<->T	Homo	+	09:02:00	TCC<->TCT	S<->S	Synonymous	1	0	cemA	64906	65595	3	1
Scaffold1	64962	G<->A	Homo	+	19:02:00	TTG<->TTA	L<->L	Synonymous	1	0	cemA	64906	65595
Scaffold1	65012	T<->C	Homo	+	1 day, 12:01:00	ATT<->ACT	I<->T	Nonsynonymous	0	1	cemA	64906	65595
Scaffold1	65097	A<->G	Homo	+	2 days, 16:02:00	GAA<->GAG	E<->E	Synonymous	1	0	cemA	64906	65595
Scaffold1	66532	T<->C	Homo	+	9 days, 17:01:00	TTG<->TCG	L<->S	Nonsynonymous	0	1	petA	65835	66797
Scaffold1	66788	G<->T	Homo	+	13 days, 6:02:00	ATG<->ATT	M<->I	Nonsynonymous	0	1	petA	65835	66797
Scaffold1	67952	A<->G	Homo	-	1 day, 3:02:00	GTA<->GTG	V<->V	Synonymous	1	0	psbL	67916	68032
Scaffold1	68278	T<->C	Homo	-	2 days, 5:02:00	AAT<->AAC	N<->N	Synonymous	1	0	psbE	68185	68436
Scaffold1	69382	A<->T	Homo	+	03:02:00	ACA<->ACT	T<->T	Synonymous	1	0	petL	69374	69469
Scaffold1	70670	C<->T	Homo	+	1 day, 15:02:00	TTC<->TTT	F<->F	Synonymous	1	0	psaJ	70554	70682
Scaffold1	71706	C<->T	Homo	+	20:00:00	CCC<->TCC	P<->S	Nonsynonymous	0	1	rps18	71649	71963
Scaffold1	71707	C<->T	Homo	+	20:01:00	CCC<->CTC	P<->L	Nonsynonymous	0	1	rps18	71649	71963
Scaffold1	71876	C<->T	Homo	+	3 days, 4:02:00	CCC<->CCT	P<->P	Synonymous	1	0	rps18	71649	71963
Scaffold1	72276	G<->A	Homo	-	4 days, 11:01:00	TGT<->TAT	C<->Y	Nonsynonymous	0	1	rpl20	72167	72595
Scaffold1	72404	T<->G	Homo	-	2 days, 16:02:00	CGT<->CGG	R<->R	Synonymous	1	0	rpl20	72167	72595
Scaffold1	73386	T<->C	Homo	-	4 days, 9:01:00	ATG<->ACG	M<->T	Nonsynonymous	0	1	rps12	73328	73441
Scaffold1	73386	A<->G	Homo	+	20:01:00	CAT<->CGT	H<->R	Nonsynonymous	0	1	rps12-D2	73328	73441
Scaffold1	73799	A<->C	Homo	-	5 days, 20:02:00	TTA<->TTC	L<->F	Nonsynonymous	0	1	clpP	73604	73858	1	13
Scaffold1	73813	T<->A	Homo	-	5 days, 16:00:00	TCA<->ACA	S<->T	Nonsynonymous	0	1	clpP	73604	73858
Scaffold1	73815	G<->A	Homo	-	5 days, 15:01:00	AGA<->AAA	R<->K	Nonsynonymous	0	1	clpP	73604	73858
Scaffold1	73836	C<->T	Homo	-	5 days, 8:01:00	GCT<->GTT	A<->V	Nonsynonymous	0	1	clpP	73604	73858
Scaffold1	74509	C<->A	Homo	-	4 days, 19:00:00	CTA<->ATA	L<->I	Nonsynonymous	0	1	clpP	74492	74782
Scaffold1	74619	G<->C	Homo	-	3 days, 6:01:00	GGT<->GCT	G<->A	Nonsynonymous	0	1	clpP	74492	74782
Scaffold1	74629	C<->T	Homo	-	3 days, 3:00:00	CCA<->TCA	P<->S	Nonsynonymous	0	1	clpP	74492	74782
Scaffold1	74636	T<->G	Homo	-	3 days, 0:02:00	TGT<->TGG	C<->W	Nonsynonymous	0	1	clpP	74492	74782
Scaffold1	74678	C<->T	Homo	-	2 days, 10:02:00	CAC<->CAT	H<->H	Synonymous	1	0	clpP	74492	74782
Scaffold1	74697	A<->T	Homo	-	2 days, 4:01:00	TAT<->TTT	Y<->F	Nonsynonymous	0	1	clpP	74492	74782
Scaffold1	74734	C<->G	Homo	-	1 day, 16:00:00	CAG<->GAG	Q<->E	Nonsynonymous	0	1	clpP	74492	74782
Scaffold1	74737	C<->A	Homo	-	1 day, 15:00:00	CAG<->AAG	Q<->K	Nonsynonymous	0	1	clpP	74492	74782
Scaffold1	75630	G<->C	Homo	-	19:01:00	AGT<->ACT	S<->T	Nonsynonymous	0	1	clpP	75617	75685
Scaffold1	75651	A<->T	Homo	-	12:01:00	AAT<->ATT	N<->I	Nonsynonymous	0	1	clpP	75617	75685
Scaffold1	79862	T<->C	Homo	+	4 days, 17:02:00	CCT<->CCC	P<->P	Synonymous	1	0	petB	79530	80171
Scaffold1	79982	T<->C	Homo	+	6 days, 9:02:00	GGT<->GGC	G<->G	Synonymous	1	0	petB	79530	80171
Scaffold1	81575	T<->G	Homo	+	6 days, 10:02:00	GAT<->GAG	D<->E	Nonsynonymous	0	1	petD	81122	81602
Scaffold1	83112	C<->T	Homo	-	2 days, 21:00:00	CCC<->TCC	P<->S	Nonsynonymous	0	1	rps11	82900	83316
Scaffold1	83257	G<->A	Homo	-	20:02:00	AAG<->AAA	K<->K	Synonymous	1	0	rps11	82900	83316
Scaffold1	83277	A<->G	Homo	-	14:00:00	AGG<->GGG	R<->G	Nonsynonymous	0	1	rps11	82900	83316
Scaffold1	83504	C<->A	Homo	-	19:00:00	CGG<->AGG	R<->R	Synonymous	1	0	rpl36	83445	83558
Scaffold1	83690	G<->A	Homo	-	3 days, 1:00:00	GAA<->AAA	E<->K	Nonsynonymous	0	1	infA	83673	83906
Scaffold1	83695	G<->A	Homo	-	2 days, 23:01:00	CGA<->CAA	R<->Q	Nonsynonymous	0	1	infA	83673	83906
Scaffold1	83861	C<->T	Homo	-	16:00:00	CTT<->TTT	L<->F	Nonsynonymous	0	1	infA	83673	83906
Scaffold1	83889	T<->G	Homo	-	06:02:00	TTT<->TTG	F<->L	Nonsynonymous	0	1	infA	83673	83906
Scaffold1	84354	A<->G	Homo	-	22:00:00	AGA<->GGA	R<->G	Nonsynonymous	0	1	rps8	84019	84417
Scaffold1	84728	A<->G	Homo	-	3 days, 18:00:00	AAA<->GAA	K<->E	Nonsynonymous	0	1	rpl14	84627	84995
Scaffold1	85357	A<->G	Homo	-	2 days, 10:00:00	ATG<->GTG	M<->V	Nonsynonymous	0	1	rpl16	85118	85519
Scaffold1	85453	T<->C	Homo	-	1 day, 2:00:00	TAT<->CAT	Y<->H	Nonsynonymous	0	1	rpl16	85118	85519
Scaffold1	85512	G<->A	Homo	-	06:01:00	AGA<->AAA	R<->K	Nonsynonymous	0	1	rpl16	85118	85519
Scaffold1	86964	A<->G	Homo	-	6 days, 4:00:00	ACT<->GCT	T<->A	Nonsynonymous	0	1	rps3	86746	87405
Scaffold1	87102	G<->A	Homo	-	4 days, 6:00:00	GAA<->AAA	E<->K	Nonsynonymous	0	1	rps3	86746	87405
Scaffold1	87146	A<->G	Homo	-	3 days, 15:01:00	GAC<->GGC	D<->G	Nonsynonymous	0	1	rps3	86746	87405
Scaffold1	87241	A<->G	Homo	-	2 days, 7:02:00	TCA<->TCG	S<->S	Synonymous	1	0	rps3	86746	87405
Scaffold1	87747	A<->G	Homo	-	17:02:00	TCA<->TCG	S<->S	Synonymous	1	0	rpl22	87468	87797
Scaffold1	118432	T<->C	Homo	-	28 days, 4:02:00	ACT<->ACC	T<->T	Synonymous	1	0	ndhF	118243	120459	10	6
Scaffold1	118463	G<->A	Homo	-	27 days, 18:01:00	AGA<->AAA	R<->K	Nonsynonymous	0	1	ndhF	118243	120459
Scaffold1	118585	A<->G	Homo	-	26 days, 1:02:00	CAA<->CAG	Q<->Q	Synonymous	1	0	ndhF	118243	120459
Scaffold1	118903	G<->A	Homo	-	21 days, 15:02:00	CCG<->CCA	P<->P	Synonymous	1	0	ndhF	118243	120459
Scaffold1	118907	G<->A	Homo	-	21 days, 14:01:00	AGA<->AAA	R<->K	Nonsynonymous	0	1	ndhF	118243	120459
Scaffold1	118910	T<->G	Homo	-	21 days, 13:01:00	ATA<->AGA	I<->R	Nonsynonymous	0	1	ndhF	118243	120459
Scaffold1	118964	T<->C	Homo	-	20 days, 19:01:00	ATG<->ACG	M<->T	Nonsynonymous	0	1	ndhF	118243	120459
Scaffold1	119454	T<->C	Homo	-	14 days, 0:00:00	TTA<->CTA	L<->L	Synonymous	1	0	ndhF	118243	120459
Scaffold1	119539	T<->C	Homo	-	12 days, 19:02:00	ACT<->ACC	T<->T	Synonymous	1	0	ndhF	118243	120459
Scaffold1	119647	A<->T	Homo	-	11 days, 7:02:00	GCA<->GCT	A<->A	Synonymous	1	0	ndhF	118243	120459
Scaffold1	119728	C<->T	Homo	-	10 days, 4:02:00	TTC<->TTT	F<->F	Synonymous	1	0	ndhF	118243	120459
Scaffold1	119755	C<->G	Homo	-	9 days, 19:02:00	CTC<->CTG	L<->L	Synonymous	1	0	ndhF	118243	120459
Scaffold1	119758	C<->T	Homo	-	9 days, 18:02:00	TTC<->TTT	F<->F	Synonymous	1	0	ndhF	118243	120459
Scaffold1	120214	C<->T	Homo	-	3 days, 10:02:00	TCC<->TCT	S<->S	Synonymous	1	0	ndhF	118243	120459
Scaffold1	120291	A<->T	Homo	-	2 days, 9:00:00	AAT<->TAT	N<->Y	Nonsynonymous	0	1	ndhF	118243	120459
Scaffold1	120444	C<->A	Homo	-	06:00:00	CAA<->AAA	Q<->K	Nonsynonymous	0	1	ndhF	118243	120459
Scaffold1	121283	G<->A	Homo	+	1 day, 13:02:00	TCG<->TCA	S<->S	Synonymous	1	0	rpl32	121173	121346
Scaffold1	122886	G<->C	Homo	+	6 days, 18:02:00	GTG<->GTC	V<->V	Synonymous	1	0	ccsA	122401	123390
Scaffold1	122940	A<->C	Homo	+	7 days, 12:02:00	TTA<->TTC	L<->F	Nonsynonymous	0	1	ccsA	122401	123390
Scaffold1	122984	A<->G	Homo	+	8 days, 3:01:00	GAA<->GGA	E<->G	Nonsynonymous	0	1	ccsA	122401	123390
Scaffold1	123156	G<->A	Homo	+	10 days, 12:02:00	TCG<->TCA	S<->S	Synonymous	1	0	ccsA	122401	123390
Scaffold1	123946	G<->A	Homo	-	17 days, 2:01:00	AGA<->AAA	R<->K	Nonsynonymous	0	1	ndhD	123669	125174
Scaffold1	124656	G<->A	Homo	-	7 days, 5:02:00	GCG<->GCA	A<->A	Synonymous	1	0	ndhD	123669	125174
Scaffold1	125082	A<->G	Homo	-	1 day, 7:02:00	AAA<->AAG	K<->K	Synonymous	1	0	ndhD	123669	125174
Scaffold1	126286	G<->A	Homo	-	3 days, 11:02:00	TCG<->TCA	S<->S	Synonymous	1	0	ndhE	126229	126534
Scaffold1	130159	A<->G	Homo	-	4 days, 6:02:00	CCA<->CCG	P<->P	Synonymous	1	0	ndhA	129903	130464
Scaffold1	130450	G<->A	Homo	-	05:02:00	ACG<->ACA	T<->T	Synonymous	1	0	ndhA	129903	130464
Scaffold1	130944	G<->A	Homo	-	9 days, 19:01:00	AGA<->AAA	R<->K	Nonsynonymous	0	1	ndhH	130466	131647
Scaffold1	132622	A<->G	Homo	-	74 days, 18:02:00	TTA<->TTG	L<->L	Synonymous	1	0	ycf1-D2	132496	138003	8	46
Scaffold1	132625	G<->A	Homo	-	74 days, 17:02:00	AAG<->AAA	K<->K	Synonymous	1	0	ycf1-D2	132496	138003
Scaffold1	132647	C<->T	Homo	-	74 days, 10:01:00	ACA<->ATA	T<->I	Nonsynonymous	0	1	ycf1-D2	132496	138003
Scaffold1	132663	G<->A	Homo	-	74 days, 5:00:00	GAC<->AAC	D<->N	Nonsynonymous	0	1	ycf1-D2	132496	138003
Scaffold1	132672	T<->C	Homo	-	74 days, 2:00:00	TTG<->CTG	L<->L	Synonymous	1	0	ycf1-D2	132496	138003
Scaffold1	132706	T<->C	Homo	-	73 days, 14:02:00	TAT<->TAC	Y<->Y	Synonymous	1	0	ycf1-D2	132496	138003
Scaffold1	132727	G<->A	Homo	-	73 days, 7:02:00	GTG<->GTA	V<->V	Synonymous	1	0	ycf1-D2	132496	138003
Scaffold1	132828	A<->G	Homo	-	71 days, 22:00:00	AAT<->GAT	N<->D	Nonsynonymous	0	1	ycf1-D2	132496	138003
Scaffold1	132936	A<->C	Homo	-	70 days, 10:00:00	ATA<->CTA	I<->L	Nonsynonymous	0	1	ycf1-D2	132496	138003
Scaffold1	132937	T<->C	Homo	-	70 days, 9:02:00	AAT<->AAC	N<->N	Synonymous	1	0	ycf1-D2	132496	138003
Scaffold1	132939	A<->C	Homo	-	70 days, 9:00:00	AAT<->CAT	N<->H	Nonsynonymous	0	1	ycf1-D2	132496	138003
Scaffold1	132954	A<->G	Homo	-	70 days, 4:00:00	AGC<->GGC	S<->G	Nonsynonymous	0	1	ycf1-D2	132496	138003
Scaffold1	132965	T<->C	Homo	-	70 days, 0:01:00	TTA<->TCA	L<->S	Nonsynonymous	0	1	ycf1-D2	132496	138003
Scaffold1	132973	G<->A	Homo	-	69 days, 21:02:00	ATG<->ATA	M<->I	Nonsynonymous	0	1	ycf1-D2	132496	138003
Scaffold1	133001	A<->G	Homo	-	69 days, 12:01:00	GAT<->GGT	D<->G	Nonsynonymous	0	1	ycf1-D2	132496	138003
Scaffold1	133002	G<->A	Homo	-	69 days, 12:00:00	GAT<->AAT	D<->N	Nonsynonymous	0	1	ycf1-D2	132496	138003
Scaffold1	133079	A<->G	Homo	-	68 days, 10:01:00	AAG<->AGG	K<->R	Nonsynonymous	0	1	ycf1-D2	132496	138003
Scaffold1	133092	G<->A	Homo	-	68 days, 6:00:00	GTA<->ATA	V<->I	Nonsynonymous	0	1	ycf1-D2	132496	138003
Scaffold1	133098	A<->C	Homo	-	68 days, 4:00:00	ATA<->CTA	I<->L	Nonsynonymous	0	1	ycf1-D2	132496	138003
Scaffold1	133108	C<->A	Homo	-	68 days, 0:02:00	AAC<->AAA	N<->K	Nonsynonymous	0	1	ycf1-D2	132496	138003
Scaffold1	133128	C<->A	Homo	-	67 days, 18:00:00	CTA<->ATA	L<->I	Nonsynonymous	0	1	ycf1-D2	132496	138003
Scaffold1	133130	T<->C	Homo	-	67 days, 17:01:00	GTT<->GCT	V<->A	Nonsynonymous	0	1	ycf1-D2	132496	138003
Scaffold1	133169	A<->T	Homo	-	67 days, 4:01:00	TAT<->TTT	Y<->F	Nonsynonymous	0	1	ycf1-D2	132496	138003
Scaffold1	133173	A<->G	Homo	-	67 days, 3:00:00	ACA<->GCA	T<->A	Nonsynonymous	0	1	ycf1-D2	132496	138003
Scaffold1	133195	A<->T	Homo	-	66 days, 19:02:00	CAA<->CAT	Q<->H	Nonsynonymous	0	1	ycf1-D2	132496	138003
Scaffold1	133196	A<->G	Homo	-	66 days, 19:01:00	CAA<->CGA	Q<->R	Nonsynonymous	0	1	ycf1-D2	132496	138003
Scaffold1	133197	C<->A	Homo	-	66 days, 19:00:00	CAA<->AAA	Q<->K	Nonsynonymous	0	1	ycf1-D2	132496	138003
Scaffold1	133216	A<->T	Homo	-	66 days, 12:02:00	AGA<->AGT	R<->S	Nonsynonymous	0	1	ycf1-D2	132496	138003
Scaffold1	133227	T<->G	Homo	-	66 days, 9:00:00	TTT<->GTT	F<->V	Nonsynonymous	0	1	ycf1-D2	132496	138003
Scaffold1	133236	A<->T	Homo	-	66 days, 6:00:00	AAT<->TAT	N<->Y	Nonsynonymous	0	1	ycf1-D2	132496	138003
Scaffold1	133246	A<->C	Homo	-	66 days, 2:02:00	TTA<->TTC	L<->F	Nonsynonymous	0	1	ycf1-D2	132496	138003
Scaffold1	133270	C<->A	Homo	-	65 days, 18:02:00	AGC<->AGA	S<->R	Nonsynonymous	0	1	ycf1-D2	132496	138003
Scaffold1	133277	A<->G	Homo	-	65 days, 16:01:00	AAG<->AGG	K<->R	Nonsynonymous	0	1	ycf1-D2	132496	138003
Scaffold1	133280	A<->G	Homo	-	65 days, 15:01:00	TAC<->TGC	Y<->C	Nonsynonymous	0	1	ycf1-D2	132496	138003
Scaffold1	133283	A<->G	Homo	-	65 days, 14:01:00	CAA<->CGA	Q<->R	Nonsynonymous	0	1	ycf1-D2	132496	138003
Scaffold1	133301	G<->T	Homo	-	65 days, 8:01:00	AGC<->ATC	S<->I	Nonsynonymous	0	1	ycf1-D2	132496	138003
Scaffold1	133310	T<->C	Homo	-	65 days, 5:01:00	TTA<->TCA	L<->S	Nonsynonymous	0	1	ycf1-D2	132496	138003
Scaffold1	133322	T<->C	Homo	-	65 days, 1:01:00	ATA<->ACA	I<->T	Nonsynonymous	0	1	ycf1-D2	132496	138003
Scaffold1	133324	T<->G	Homo	-	65 days, 0:02:00	AAT<->AAG	N<->K	Nonsynonymous	0	1	ycf1-D2	132496	138003
Scaffold1	133356	G<->A	Homo	-	64 days, 14:00:00	GAA<->AAA	E<->K	Nonsynonymous	0	1	ycf1-D2	132496	138003
Scaffold1	133367	G<->C	Homo	-	64 days, 10:01:00	TGT<->TCT	C<->S	Nonsynonymous	0	1	ycf1-D2	132496	138003
Scaffold1	133380	T<->A	Homo	-	64 days, 6:00:00	TAT<->AAT	Y<->N	Nonsynonymous	0	1	ycf1-D2	132496	138003
Scaffold1	133384	A<->T	Homo	-	64 days, 4:02:00	AAA<->AAT	K<->N	Nonsynonymous	0	1	ycf1-D2	132496	138003
Scaffold1	133389	A<->C	Homo	-	64 days, 3:00:00	AAA<->CAA	K<->Q	Nonsynonymous	0	1	ycf1-D2	132496	138003
Scaffold1	133402	T<->A	Homo	-	63 days, 22:02:00	AAT<->AAA	N<->K	Nonsynonymous	0	1	ycf1-D2	132496	138003
Scaffold1	133414	T<->A	Homo	-	63 days, 18:02:00	TTT<->TTA	F<->L	Nonsynonymous	0	1	ycf1-D2	132496	138003
Scaffold1	133498	A<->C	Homo	-	62 days, 14:02:00	TTA<->TTC	L<->F	Nonsynonymous	0	1	ycf1-D2	132496	138003
Scaffold1	133552	C<->A	Homo	-	61 days, 20:02:00	AGC<->AGA	S<->R	Nonsynonymous	0	1	ycf1-D2	132496	138003
Scaffold1	133592	A<->T	Homo	-	61 days, 7:01:00	AAC<->ATC	N<->I	Nonsynonymous	0	1	ycf1-D2	132496	138003
Scaffold1	133593	A<->C	Homo	-	61 days, 7:00:00	AAC<->CAC	N<->H	Nonsynonymous	0	1	ycf1-D2	132496	138003
Scaffold1	133691	G<->T	Homo	-	59 days, 22:01:00	AGA<->ATA	R<->I	Nonsynonymous	0	1	ycf1-D2	132496	138003
Scaffold1	133927	A<->T	Homo	-	56 days, 15:02:00	CAA<->CAT	Q<->H	Nonsynonymous	0	1	ycf1-D2	132496	138003
Scaffold1	133951	A<->G	Homo	-	56 days, 7:02:00	CCA<->CCG	P<->P	Synonymous	1	0	ycf1-D2	132496	138003
Scaffold1	133966	T<->C	Homo	-	56 days, 2:02:00	TCT<->TCC	S<->S	Synonymous	1	0	ycf1-D2	132496	138003
									90
