# Supplementary material for: Complete chloroplast genomes of Zingiber montanum and Zingiber zerumbet: Genome structure, comparative and phylogenetic analyses
Source: PLoS One. 2020 Jul 31;15(7):e0236590. doi: 10.1371/journal.pone.0236590 (PMC7394419; doi:10.1371/journal.pone.0236590)
Supplement: S7 Table — (XLSX) [file pone.0236590.s007.xlsx]

## Sheet: Z.montanum_Z.zerumbet
Sample Sequence ID	InDel type	Sample InDel start	Sample InDel end	Reference sequence ID	Ref start	Ref end	Gene regions	InDel sequence	Lastz alignment strand	Not Alignment length	N number	Gap number	Mismatch number	Alignment pattern	Ref sequence	Sample sequence
Zingiber-zerumbet	Deletion	1349	1349	Zingiber-montanum	1360	1366	psbA-trnK-UUU	CTAAAT	+	0	0	0	1	|||||||||||||||||||||||||||||||||||||X||||||||||||-||||||||||||||||||||||||||||||||||||||||||||||||||	CGTATATCCATCTCATATATCTATGACTAAATCTAAATACAAAAAATATC	CGTATATCCATCTTATATATCTATGACTAAATACAAAAAATATCTACGAC
Zingiber-zerumbet	Deletion	1592	1592	Zingiber-montanum	1609	1610	trnK-UUU-matK	C	+	0	0	0	0	||||||||||||||||||||||||||||||||||||||||||||||||||-||||||||||||||||||||||||||||||||||||||||||||||||||	ATATAAATAAAAAACATCCCGAGAAGCAAAGTAAAGTGCAAATAAGAATT	ATATAAATAAAAAACATCCCGAGAAGAAAGTAAAGTGCAAATAAGAATTT
Zingiber-zerumbet	Deletion	1756	1756	Zingiber-montanum	1774	1781	trnK-UUU-matK	TGTATTA	+	0	0	0	0	||||||||||||||||||||||||||||||||||||||||||||||||||-||||||||||||||||||||||||||||||||||||||||||||||||||	CTATGGATCTTATATTTATATTGTATTGTATTATGTATTATGTCGTGACT	CTATGGATCTTATATTTATATTGTATTGTATTATGTCGTGACTAATAAAC
Zingiber-zerumbet	Deletion	3437	3437	Zingiber-montanum	3462	3470	trnK-UUU-matK	AATACAAT	+	0	0	0	0	||||||||||||||||||||||||||||||||||||||||||||||||||-||||||||||||||||||||||||||||||||||||||||||||||||||	TAATAAAGAAGATTATGTATATATACAATACAATAATAATAATAAACCTG	TAATAAAGAAGATTATGTATATATACAATAATAATAAACCTGTAAAGGAA
Zingiber-zerumbet	Deletion	3893	3893	Zingiber-montanum	3926	3927	trnK-UUU-matK	A	+	0	0	6	2	||||||||||||||||||||||||||||||X|||||||X|||||||||||-||||||||||||||||||||||||||||||||||||||||||||GGGGGG	GAATTTATTTTGTCTACTTCCCTACCAAAAAAAATTGTAAGAATTGAGTA	GAATTTGTTTTGTCCACTTCCCTACCAAAAAAATTGTAAGAATTGAGTAA
Zingiber-zerumbet	Deletion	4241	4241	Zingiber-montanum	4335	4336	trnK-UUU-rps16	A	+	0	0	0	1	|||||||||||||||||||X||||||||||||||||||||||||||||||-||||||||||||||||||||||||||||||||||||||||||||||||||	TTCTTGTTGATTTATTGATCAATTAGAAAAAAAAATGTATAGATCATAGT	TTCTTGTTGATTTATTGATCAATTAGAAAAAAAATGTATAGATCATAGTA
Zingiber-zerumbet	Deletion	4595	4595	Zingiber-montanum	4690	4691	trnK-UUU-rps16	A	+	0	0	0	1	||||||||||||||||||||||||||||||||||||||||||||||||||-||||||||||||||||||||||||||||||||||||||||X|||||||||	AATATTTTTGTTGGATTGGCACAAACAAAAAAAAATATAAATAAATCAGA	AATATTTTTGTTGGATTGGCACAAACAAAAAAAATATAAATAAATCAGAA
Zingiber-zerumbet	Deletion	5279	5279	Zingiber-montanum	5383	5387	rps16 intron	TCCC	+	0	0	0	0	||||||||||||||||||||||||||||||||||||||||||||||||||-||||||||||||||||||||||||||||||||||||||||||||||||||	GTCTCATCCCGAGTCAATTATTCTGATCCCTCCCTTTCTTGAGACAATTG	GTCTCATCCCGAGTCAATTATTCTGATCCCTTTCTTGAGACAATTGAAAA
Zingiber-zerumbet	Insertion	5386	5387	Zingiber-montanum	5493	5493	rps16 intron	T	+	0	0	1	1	||||||||||||||||||||||||||||||||||||||||||||||||||-||||||||||||X||||||||||||||||||||||||||||||||||||G	GACATTACTTCGGTGATCCTTACTCCTTTTTCAAAAGGGCAGCAACATAC	GACATTACTTCGGTGATCCTTACTCCTTTTTTCAAAAGGACAGCAACATA
Zingiber-zerumbet	Deletion	5528	5528	Zingiber-montanum	5621	5622	rps16 intron	T	+	0	0	0	0	||||||||||||||||||||||||||||||||||||||||||||||||||-||||||||||||||||||||||||||||||||||||||||||||||||||	ACACCTTTCTTTTTATAGAAAAAAACTTTTTTTTTTAACTTGTTTCAAGT	ACACCTTTCTTTTTATAGAAAAAAACTTTTTTTTTAACTTGTTTCAAGTT
Zingiber-zerumbet	Deletion	5874	5874	Zingiber-montanum	5968	5969	rps16-trnQ-UUG	A	+	0	0	0	2	|||||||||||||||||||||||||||||||||||||||||||||||||X-|||||||||||||||||||||||||||||||||||||||||||||||X||	GTTTTACCATAACATTCCTCTAATAAAAAAAAAATAAAATTCAATTGAAT	GTTTTACCATAACATTCCTCTAATATAAAAAAATAAAATTCAATTGAATT
Zingiber-zerumbet	Deletion	6134	6134	Zingiber-montanum	6229	6232	rps16-trnQ-UUG	TTA	+	0	0	0	0	||||||||||||||||||||||||||||||||||||||||||||||||||-||||||||||||||||||||||||||||||||||||||||||||||||||	TATTCTATCATATGAATAAAACATATTTATTATAAAAAAAAACGTTTGCT	TATTCTATCATATGAATAAAACATATTTATAAAAAAAAACGTTTGCTAAA
Zingiber-zerumbet	Deletion	6514	6514	Zingiber-montanum	6829	6834	rps16-trnQ-UUG	ATTTG	+	0	0	0	1	||||||||||||||||||||||||||||||||||||||||||||||||||-|||||||||||||||X||||||||||||||||||||||||||||||||||	ACAAACATATATTTCCAAAAATTTTTATTTGATTTGAGGAATCTAAGATA	ACAAACATATATTTCCAAAAATTTTTATTTGAGGAATCTAAAATATAAGA
Zingiber-zerumbet	Deletion	6598	6598	Zingiber-montanum	6918	6920	rps16-trnQ-UUG	TT	+	0	0	0	2	||||||||||||||||||||||||||||||||||||||||||||||||||-||||||||||||||||||||||||X|||||||||||||X|||||||||||	TTGTTACCATACCACAACTTTAGAGGTTTTTTCTAAGACTGATGATGAAA	TTGTTACCATACCACAACTTTAGAGGTTTTCTAAGACTGATGATGAAACT
Zingiber-zerumbet	Insertion	6792	6799	Zingiber-montanum	7113	7113	rps16-trnQ-UUG	ATATTCA	+	0	0	0	0	||||||||||||||||||||||||||||||||||||||||||||||||||-||||||||||||||||||||||||||||||||||||||||||||||||||	GATAATTCACATTTTATGAATATGTTATATTCAATTTAGTTAAATGGGTA	GATAATTCACATTTTATGAATATGTTATATTCAATATTCAATTTAGTTAA
Zingiber-zerumbet	Deletion	6905	6905	Zingiber-montanum	7220	7221	rps16-trnQ-UUG	A	+	0	0	0	1	||||||||||||||||||||||||||||||||||||||||||||||||||-|||||||||||||||||||||||||||||||||||||||||||||||||X	CCAAAAAATAATTTTAATTAAAAATGAAAAAAAAAATACATTCTAAGAAT	CCAAAAAATAATTTTAATTAAAAATGAAAAAAAAATACATTCTAAGAATT
Zingiber-zerumbet	Deletion	6956	6956	Zingiber-montanum	7272	7273	rps16-trnQ-UUG	T	+	0	0	0	1	||||||||||||||||||||||||||||||||||||||||||||||||X|-||||||||||||||||||||||||||||||||||||||||||||||||||	AGAACAACTTTTTGTTCTCTTAAAGATTTTTTTATGTGGGATTTTTATGT	AGAACAACTTTTTGTTCTCTTAAAAATTTTTTATGTGGGATTTTTATGTG
Zingiber-zerumbet	Insertion	7149	7152	Zingiber-montanum	7465	7465	trnQ-UUG-psbK	CCT	+	0	0	0	1	||||||||||||||||||||||||||||||||||||||||||||||||||-|||||||||||||||||||||||||||X||||||||||||||||||||||	ACTAGTCTTATTAGTTATTGGTCAACCCCCCCAAAAAAATACCTAAAAAA	ACTAGTCTTATTAGTTATTGGTCAACCCTCCCCCCAAAAAAATACCTAAA
Zingiber-zerumbet	Deletion	7726	7726	Zingiber-montanum	8059	8069	psbK-psbI	TTATTATTAT	+	0	0	0	1	||||||||||||||||||X|||||||||||||||||||||||||||||||-||||||||||||||||||||||||||||||||||||||||||||||||||	ATGAATAAGATCGACTAAGTATTACATTATTATTATTTATTATTATAAAC	ATGAATAAGATCGACTAAGTATTACATTATTATTATAAACCCTCGATTCA
Zingiber-zerumbet	Deletion	7784	7784	Zingiber-montanum	8127	8134	psbK-psbI	TAAATAA	+	0	0	0	1	||||||||||||||||||||||||||||||||||||||||||||||||||-|||||||||||||||||||||||||||||||||||||||||X||||||||	AATTATTGTATATTAATATTAAATATTAAATAACCGCAAAGATGAATTTG	AATTATTGTATATTAATATTAAATATCCGCAAAGATGAATTTGGATCAGC
Zingiber-zerumbet	Deletion	7873	7873	Zingiber-montanum	8223	8227	psbK-psbI	TAAT	+	0	0	0	1	||X|||||||||||||||||||||||||||||||||||||||||||||||-||||||||||||||||||||||||||||||||||||||||||||||||||	ACTGGGTCTAGGTCCCGTACAATACCTAATTAATTGTCGATATGACAAGA	ACTGGGTCTAGGTCCCGTACAATACCTAATTGTCGATATGACAAGAAGTT
Zingiber-zerumbet	Deletion	7984	7984	Zingiber-montanum	8338	8339	psbK-psbI	T	+	0	0	0	1	|||||||||||||||||||||||||||||||||||||||||||||||X||-||||||||||||||||||||||||||||||||||||||||||||||||||	AAATGACTTTCTTTTCCAAAATTGAATTTTTTTTGCAGGGGATCGTGTAA	AAATGACTTTCTTTTCCAAAATTTAATTTTTTTGCAGGGGATCGTGTAAA
Zingiber-zerumbet	Deletion	8076	8076	Zingiber-montanum	8431	8432	psbK-psbI	G	+	0	0	0	1	|||||||||||||||||||||||||||||||||||X||||||||||||||-||||||||||||||||||||||||||||||||||||||||||||||||||	GAAAAAATAGGTAATCTATTCCCTTTGTTCGAAAATAAGATTATTTTGGA	GAAAAAATAGGCAATCTATTCCCTTTTTCGAAAATAAGATTATTTTGGAG
Zingiber-zerumbet	Deletion	8219	8219	Zingiber-montanum	8575	8576	psbI-trnS-GCU	T	+	0	0	0	0	||||||||||||||||||||||||||||||||||||||||||||||||||-||||||||||||||||||||||||||||||||||||||||||||||||||	GACGTAATCCTGGACGTGAGGAATAATTTTTTTTTTCTAAACTTTTCTTA	GACGTAATCCTGGACGTGAGGAATAATTTTTTTTTCTAAACTTTTCTTAC
Zingiber-zerumbet	Insertion	8870	8880	Zingiber-montanum	9267	9267	trnS-GCU	AGTACCGGCC	+	0	0	0	2	||||||||||||||||||||||||||||||||||||||||||||||||||-||||||||||X|||||||||||||||||||||||||X|||||||||||||	CCCCGGCCCAGGCCGGGTCTTAGTTAAGGCCAGTACCTCTTTTTGTCTAG	CCCCGGCCCAGGCCGGGTCTTAGTTAAGTACCGGCCAGGCCAGTACTTCT
Zingiber-zerumbet	Deletion	8953	8953	Zingiber-montanum	9341	9345	trnS-GCU-trnG-GCC	ATAT	+	0	0	0	2	||||||||||||X|||||||||||||||||||||||||||||||||||||-|||||||||||||||||||||||||||||||||||||||||||||X||||	AATACTAGCAATCCAACAAAACAAGGATATATATATATAGTCTTATTGAA	AATACTAGCAATCCAACAAAACAAGGATATATATAGTCTTATTGAAATTT
Zingiber-zerumbet	Deletion	9103	9103	Zingiber-montanum	9477	9482	trnS-GCU-trnG-GCC	CTCCT	+	0	0	0	1	||||||||||||||||||||X|||||||||||||||||||||||||||||-||||||||||||||||||||||||||||||||||||||||||||||||||	TTGGATCCTATCTTGATTGCGTCTCACTCCTCTCCTTTGTTCGACAAATA	TTGGATCCTATCTTGATTGCGTCTCACTCCTTTGTTCGACAAATAGTCCA
Zingiber-zerumbet	Deletion	9226	9226	Zingiber-montanum	9605	9606	trnG-GCC-trnG-GCC	T	+	0	0	0	0	||||||||||||||||||||||||||||||||||||||||||||||||||-||||||||||||||||||||||||||||||||||||||||||||||||||	AATAGTTAAGGGAAGGGGTATCTCCGTTTTTTTTTCATACTCCGATCAAA	AATAGTTAAGGGAAGGGGTATCTCCGTTTTTTTTCATACTCCGATCAAAA
Zingiber-zerumbet	Deletion	9354	9354	Zingiber-montanum	9734	9738	trnG-GCC-trnG-GCC	TTTA	+	0	0	1	1	|||||||||||||||||||||||||||||||X||||||||||||||||||-||||||||||||||||||||||||||||||||||||||||||||||G|||	ATCCAAAATCCTATTAGAAATTCATTTTTATTTATTTATTAAAAATAAAA	ATCCAAAGTCCTATTAGAAATTCATTTTTATTTATTAAAAATAAAAATGG
Zingiber-zerumbet	Insertion	9401	9402	Zingiber-montanum	9784	9784	trnG-GCC-trnG-GCC	T	+	0	0	4	0	GGGG||||||||||||||||||||||||||||||||||||||||||||||-||||||||||||||||||||||||||||||||||||||||||||||||||	ATGGATTATGTAGTCGTGAAACATAATTTTTTGAACTGGATCCAGTCTTC	ATGGATTATGTAGTCGTGAAACATAATTTTTTTGAACTGGATCCAGTCTT
Zingiber-zerumbet	Insertion	9934	9939	Zingiber-montanum	10316	10316	trnG-GCC-trnR-UCU	TGTAT	+	0	0	1	1	||||||||||||||||||||||||||||||||||||||||||||||||||-|||||||||||||||||||X||||||||||||||||G|||||||||||||	CGATTCCCGCTACCCGCTACATATTATATAAATACATGCACCATCAATTT	CGATTCCCGCTACCCGCTACATATTATGTATTATAAATACATGCACCATC
Zingiber-zerumbet	Deletion	9974	9974	Zingiber-montanum	10352	10353	trnG-GCC-trnR-UCU	T	+	0	0	5	1	|||||||||GGGGG|||||||||||||||||||X||||||||||||||||-||||||||||||||||||||||||||||||||||||||||||||||||||	TGCACCATCAATTTAGATATACATCCTTTTTTTCTATAAAGGATTTTCCC	TGCACCATCCATTTAGATATACATCCTTTTTTCTATAAAGGATTTTCCCG
Zingiber-zerumbet	Deletion	12759	12759	Zingiber-montanum	13126	13127	atpF intron	T	+	0	0	0	0	||||||||||||||||||||||||||||||||||||||||||||||||||-||||||||||||||||||||||||||||||||||||||||||||||||||	TATATCAAAATCAAATAAATTACCAATTTTTTTTGAACTATTTGGTTACT	TATATCAAAATCAAATAAATTACCAATTTTTTTGAACTATTTGGTTACTA
Zingiber-zerumbet	Insertion	13272	13273	Zingiber-montanum	13639	13639	atpF-atpH	T	+	0	0	2	0	||||||||||||||||||||||||||||||||||||||||||||||||||-|||||||||||||||||||||||||GG|||||||||||||||||||||||	TTCTCTTTGTATCACTCCGATCGCCCTTTTTTTGATCGATTTCTTTTTTT	TTCTCTTTGTATCACTCCGATCGCCCTTTTTTTTGATCGATTTCTTTTTT
Zingiber-zerumbet	Deletion	13297	13297	Zingiber-montanum	13664	13666	atpF-atpH	TA	+	0	0	1	0	||||||||||||||||||||||||G|||||||||||||||||||||||||-||||||||||||||||||||||||||||||||||||||||||||||||||	NTTTTTTTGATCGATTTCTTTTTTTTTATTTATTTCCACTTTATTTATTT	TTTTTTTTGATCGATTTCTTTTTTTTTTTATTTCCACTTTATTTATTTAA
Zingiber-zerumbet	Deletion	13386	13386	Zingiber-montanum	13755	13761	atpF-atpH	TTCTAA	+	0	0	0	1	||||||||||||||||||||||||||||||||||||||||||||||||||-|||||X||||||||||||||||||||||||||||||||||||||||||||	TAAATTTTTTTACATTTTAAAAAATTTTCTAATTCTAATAAGATACTTTA	TAAATTTTTTTACATTTTAAAAAATTTTCTATTAAGATACTTTACTTAGA
Zingiber-zerumbet	Deletion	13505	13505	Zingiber-montanum	13880	13882	atpF-atpH	CT	+	0	0	0	2	||||||||||||||X|||||||||||||||||||||||||||||||||||-||||||||||||||||||||||||||||||||X|||||||||||||||||	TGAAAATAAAAAAGTTTTCTATTGTACTCTAAGCTAAAGACAGAAAGGAA	TGAAAATAAAAAAGTTTTCTATTGTACTAAGCTAAAGACAGAAAGGAAGA
Zingiber-zerumbet	Deletion	13685	13685	Zingiber-montanum	14062	14064	atpF-atpH	TT	+	0	0	0	1	|||||||||||||||||||||||||||||||||||||||||||||||X||-||||||||||||||||||||||||||||||||||||||||||||||||||	TAATAAGAAAAAAGTCTCTAAGATACTTTTTTTTATATTTTGAGGATTAA	TAATAAGAAAAAAGTCTCTAAGAGACTTTTTTATATTTTGAGGATTAAAC
Zingiber-zerumbet	Deletion	14905	14905	Zingiber-montanum	15365	15366	atpH-atpI	T	+	0	0	0	1	||||||||||||||||||||||||||||||||||||||||||||||||||-|||||||||||||||||||||||||||||||||||X||||||||||||||	TTCTTCCATAATGTAAACCATCCTAATTTTTTTTAATTGATTCTGGAATA	TTCTTCCATAATGTAAACCATCCTAATTTTTTTAATTGATTCTGGAATAG
Zingiber-zerumbet	Insertion	15954	15956	Zingiber-montanum	16414	16414	atpI-rps2	CA	+	0	0	0	0	||||||||||||||||||||||||||||||||||||||||||||||||||-||||||||||||||||||||||||||||||||||||||||||||||||||	ATTGTCCTCTAGCAGAAATTGAACTTCAAAAAAGAAATTATTTTGATTCA	ATTGTCCTCTAGCAGAAATTGAACTTCACAAAAAAGAAATTATTTTGATT
Zingiber-zerumbet	Deletion	16149	16149	Zingiber-montanum	16608	16612	atpI-rps2	AATA	+	0	0	0	0	||||||||||||||||||||||||||||||||||||||||||||||||||-||||||||||||||||||||||||||||||||||||||||||||||||||	TTTTGCTTTTTTCTATTTAATTCAAGAATAAATAGTAACCGAATCCAAAA	TTTTGCTTTTTTCTATTTAATTCAAGAATAGTAACCGAATCCAAAAATCC
Zingiber-zerumbet	Deletion	16919	16919	Zingiber-montanum	17382	17383	rps2-rpoC2	T	+	0	0	0	0	||||||||||||||||||||||||||||||||||||||||||||||||||-||||||||||||||||||||||||||||||||||||||||||||||||||	GTCATTTTTCCCACACTTCCTTTTTGTTTTTTTTTTTAACTTTAACAAAG	GTCATTTTTCCCACACTTCCTTTTTGTTTTTTTTTTAACTTTAACAAAGA
Zingiber-zerumbet	Deletion	17128	17128	Zingiber-montanum	17592	17599	rps2-rpoC2	GATAGTT	+	0	0	0	0	||||||||||||||||||||||||||||||||||||||||||||||||||-||||||||||||||||||||||||||||||||||||||||||||||||||	GATAATTAAAAAACAGATAATTAAAAGATAGTTAAAGATAGTTAAAGTAA	GATAATTAAAAAACAGATAATTAAAAAAAGATAGTTAAAGTAAAAGAATC
Zingiber-zerumbet	Deletion	23614	23614	Zingiber-montanum	24082	24083	rpoC1 intron	T	+	0	0	0	0	||||||||||||||||||||||||||||||||||||||||||||||||||-||||||||||||||||||||||||||||||||||||||||||||||||||	GAAATAACTGATTCCACAAAAAAGTCTTTTTTTTTCACGAGGTATAGGTA	GAAATAACTGATTCCACAAAAAAGTCTTTTTTTTCACGAGGTATAGGTAG
Zingiber-zerumbet	Insertion	27759	27766	Zingiber-montanum	28227	28227	rpoB-trnC-GCA	TGGAAAT	+	0	0	0	0	||||||||||||||||||||||||||||||||||||||||||||||||||-||||||||||||||||||||||||||||||||||||||||||||||||||	AAGTTCGAATTTGCGACAGGTACAAATGGAAATGAATTTATAAAGCATTC	AAGTTCGAATTTGCGACAGGTACAAATGGAAATTGGAAATGAATTTATAA
Zingiber-zerumbet	Deletion	28218	28218	Zingiber-montanum	28700	28701	rpoB-trnC-GCA	A	+	0	0	4	1	|||||||||||||||||||||||||||||||||||||||||||||||||X-|||||||||||||||||||||||||GGGG|||||||||||||||||||||	CTTTTTCTATTGTATTATAGAAAACAAAAAAAAAAACACGACGATTCCCT	CTTTTTCTATTGTATTATAGAAAACGAAAAAAAAACACGACGATTCCCTA
Zingiber-zerumbet	Deletion	28243	28243	Zingiber-montanum	28726	28730	rpoB-trnC-GCA	AAGG	+	0	0	1	1	|||||||||||||||||||||||XG|||||||||||||||||||||||||-||||||||||||||||||||||||||||||||||||||||||||||||||	AAAAAAAAAACACGACGATTCCCTATAAGGAAGGATATGGGATATGTACA	NAAAAAAAAACACGACGATTCCCTATAAGGATATGGGATATGTACATAAA
Zingiber-zerumbet	Deletion	28297	28297	Zingiber-montanum	28784	28787	rpoB-trnC-GCA	AAC	+	0	0	0	0	||||||||||||||||||||||||||||||||||||||||||||||||||-||||||||||||||||||||||||||||||||||||||||||||||||||	ACTCGTCCCGGTCCCGGTATATGTGTAACAATTTTTGTTTTTGGGGTGTG	ACTCGTCCCGGTCCCGGTATATGTGTAATTTTTGTTTTTGGGGTGTGGGT
Zingiber-zerumbet	Deletion	29073	29073	Zingiber-montanum	29573	29574	trnC-GCA-petN	A	+	0	0	0	1	||||||||||||||||||||||||||||||||||||||||||||||||||-X|||||||||||||||||||||||||||||||||||||||||||||||||	CGAAAGAGTATCAAGAATTCCTAATTATTTTTTACTACCATTACTAAAAT	CGAAAGAGTATCAAGAATTCCTAATTCTTTTTACTACCATTACTAAAATT
Zingiber-zerumbet	Insertion	29223	29224	Zingiber-montanum	29760	29760	trnC-GCA-petN	A	+	0	0	0	0	||||||||||||||||||||||||||||||||||||||||||||||||||-||||||||||||||||||||||||||||||||||||||||||||||||||	TCGGTCAACTCTTATTTTTATAGAGTAAAGTAAAAGTCGAAAAAAAAGGG	TCGGTCAACTCTTATTTTTATAGAGTAAAAGTAAAAGTCGAAAAAAAAGG
Zingiber-zerumbet	Insertion	30280	30281	Zingiber-montanum	30816	30816	petN-psbM	T	+	0	0	0	1	||X|||||||||||||||||||||||||||||||||||||||||||||||-||||||||||||||||||||||||||||||||||||||||||||||||||	TCCCTTTTACAAATCTGAATAAATTATCATAGAATAGAACTCCGCGGATC	TCCCTTTTACAAATCTGAATAAATTATTCATAGAATAGAACTCCGCGGAT
Zingiber-zerumbet	Deletion	30416	30416	Zingiber-montanum	30952	30957	petN-psbM	CATAC	+	0	0	0	0	||||||||||||||||||||||||||||||||||||||||||||||||||-||||||||||||||||||||||||||||||||||||||||||||||||||	ATTTAGATATACATCTAATCCATGTACATACCATACATATTGTATATTGA	ATTTAGATATACATCTAATCCATGTACATACATATTGTATATTGATCTAG
Zingiber-zerumbet	Deletion	30561	30561	Zingiber-montanum	31102	31104	petN-psbM	AG	+	0	0	0	0	||||||||||||||||||||||||||||||||||||||||||||||||||-||||||||||||||||||||||||||||||||||||||||||||||||||	ATAACTATACCATACTATCTAGGCTTAGAGATACTACTATCTCAGATACT	ATAACTATACCATACTATCTAGGCTTAGATACTACTATCTCAGATACTTA
Zingiber-zerumbet	Deletion	31243	31243	Zingiber-montanum	31792	31795	psbM-trnD-GUC	AAT	+	0	0	0	0	||||||||||||||||||||||||||||||||||||||||||||||||||-||||||||||||||||||||||||||||||||||||||||||||||||||	AAATCGAATATAATTTCAATGAATAAAATAAAAAAGGAGTGTTACTCGTT	AAATCGAATATAATTTCAATGAATAAAAAAAAGGAGTGTTACTCGTTCTC
Zingiber-zerumbet	Deletion	33166	33166	Zingiber-montanum	34144	34148	trnT-UGU-psbD	AAAA	+	6	0	3	0	||||||||||||||||||||||||||||||||||||||||||||-|||||||||||||||||||||||GGG||||||||||||||||||||||||	AGAATAGAGATATTCTTTTTATTTGTAAAAAAAAAAAAGCAAATGGTAAC	AGAATAGAGATATTCTTTTTATTTGTAAAAAAAAGCAAATGGTAACCACC
Zingiber-zerumbet	Insertion	33779	33780	Zingiber-montanum	34757	34757	trnT-UGU-psbD	A	+	0	0	0	1	||||||||||||||||||||||||||||||||||||||||||||||||||-||||||||||X|||||||||||||||||||||||||||||||||||||||	AAGATTTAATCTAGTTTAGGGGCAAGAAAAAAAATAGTGAATTTTATTTT	AAGATTTAATCTAGTTTAGGGGCAAGAAAAAAAAATATTGAATTTTATTT
Zingiber-zerumbet	Insertion	36700	36701	Zingiber-montanum	37677	37677	psbC-trnS-UGA	G	+	0	0	2	5	||||||||||||||||||||||||||||||||||||||||||||||||||-|||||||||||||||||||||||||||X|||||||||||X||GG|X|XX|	TTCTATATATTCTATTTTTTTATTCTGGCTCGGCTAGGTGGAATAGCCGA	TTCTATATATTCTATTTTTTTATTCTGGGCTCGGCTAGGTGGAATAGCCG
Zingiber-zerumbet	Deletion	37917	37917	Zingiber-montanum	38987	38994	trnG-UCC-trnfM-CAU	CCCCAAA	+	0	0	2	0	G|||||||||||||||||||||||G|||||||||||||||||||||||||-||||||||||||||||||||||||||||||||||||||||||||||||||	CCTTTTTTTGGCTTCTGCCCCCCCCCCCCCAAAAAAAAATAGTTATTAAT	NCTTTTTTTGGCTTCTGCCCCCCCCCAAAAAATAGTTATTAATTAGTTAT
Zingiber-zerumbet	Deletion	38026	38026	Zingiber-montanum	39103	39109	trnfM-CAU	TCCGCG	+	0	0	0	3	||||||||||||X|||||||||||||||X|||||||||||||||||||||-||||||||||||||||||||||||||||||||||||||||X|||||||||	CCTTGCGAGCTACCAAACTGCTCTACTCCGCGTCCGCGCTGAAGAACCGG	CCTTACGAGCTACCAAACTGCTCTACTCCGCGCTGAAGAACCGGGAACTT
Zingiber-zerumbet	Deletion	43182	43182	Zingiber-montanum	44288	44290	psaA-ycf3	TT	+	0	0	0	0	||||||||||||||||||||||||||||||||||||||||||||||||||-||||||||||||||||||||||||||||||||||||||||||||||||||	TTTAGTGAACCTCCGAAAGATAGCTATTTTTTTTTATGATTAATCCTTTT	TTTAGTGAACCTCCGAAAGATAGCTATTTTTTTATGATTAATCCTTTTTT
Zingiber-zerumbet	Insertion	43323	43324	Zingiber-montanum	44430	44430	psaA-ycf3	T	+	0	0	0	2	|||||||||||||||||||||||||||||||||||||||||||||||||X-|||||||||||||||||||||||||||||||X||||||||||||||||||	TAACGATTAGGTGCCCAAGGGGCCTGTTTTCCTTGGAAAGTACTTTCCCG	TAACGATTAGGTGCCCAAGGGGCCTATTTTTCCTTGGAAAGTACTTTCCC
Zingiber-zerumbet	Deletion	44023	44023	Zingiber-montanum	45130	45132	ycf3 intron	AA	+	0	0	2	0	||||||||||||||||||||||||||||||||||||||||||||||||||-|||||||||||||||||||||||||||||||||||||GG|||||||||||	TTGAATTAAATTTGTCATATTGTCATAAAAAAGTATCCCATTTTTGTTGG	TTGAATTAAATTTGTCATATTGTCATAAAAGTATCCCATTTTTGTTGGGT
Zingiber-zerumbet	Insertion	44061	44063	Zingiber-montanum	45169	45169	ycf3 intron	TT	+	0	0	2	0	|||||||||||GG|||||||||||||||||||||||||||||||||||||-||||||||||||||||||||||||||||||||||||||||||||||||||	ATTTTTGTTGGGTTAGCCAGAAGAAGTTAATTACATAAGTTTAAAACTCT	ATTTTTGTTGGGTTAGCCAGAAGAAGTTTTAATTACATAAGTTTAAAACT
Zingiber-zerumbet	Deletion	44402	44402	Zingiber-montanum	45509	45513	ycf3 intron	CACG	+	0	0	0	0	||||||||||||||||||||||||||||||||||||||||||||||||||-||||||||||||||||||||||||||||||||||||||||||||||||||	TTTGATTCCTAACTTTTATCCTGTATCACGCACGGGATAAGTAAGCAAAG	TTTGATTCCTAACTTTTATCCTGTATCACGGGATAAGTAAGCAAAGCAGT
Zingiber-zerumbet	Insertion	44655	44659	Zingiber-montanum	45765	45765	ycf3 intron	TTCT	+	0	0	0	0	||||||||||||||||||||||||||||||||||||||||||||||||||-||||||||||||||||||||||||||||||||||||||||||||||||||	TTACTAGTTAATTGGATCTTTTTTTCTTCTTTCTATAGTAGAGATAGTCG	TTACTAGTTAATTGGATCTTTTTTTCTTCTTTCTTTCTATAGTAGAGATA
Zingiber-zerumbet	Deletion	45009	45009	Zingiber-montanum	46116	46119	ycf3 intron	TAC	+	0	0	0	0	||||||||||||||||||||||||||||||||||||||||||||||||||-||||||||||||||||||||||||||||||||||||||||||||||||||	GGCTCCTCCCTTCTTTCTGCGCATAGTACTACTAAGGGAAATAATCCATG	GGCTCCTCCCTTCTTTCTGCGCATAGTACTAAGGGAAATAATCCATGAAA
Zingiber-zerumbet	Deletion	45603	45603	Zingiber-montanum	46713	46716	ycf3 intron	AAA	+	0	0	0	0	||||||||||||||||||||||||||||||||||||||||||||||||||-||||||||||||||||||||||||||||||||||||||||||||||||||	CTATGTCTCTTTTTAATACTGGACCTAAAAAAAAAAAGAATCAAATCGCA	CTATGTCTCTTTTTAATACTGGACCTAAAAAAAAGAATCAAATCGCACCA
Zingiber-zerumbet	Insertion	46213	46222	Zingiber-montanum	47325	47325	ycf3-trnS-GCU	TATTAGATC	+	0	0	0	1	||||||||||||||||||||||||||||||||||||||||||||||||||-|||||||||||||||||||||||||||||||||||||||||||||||X||	AATACACGGGACGATTCAATAATTTGTATGGGATAGCTAATGAGCTAAAT	AATACACGGGACGATTCAATAATTTGTATTAGATCTATGGGATAGCTAAT
Zingiber-zerumbet	Insertion	46378	46384	Zingiber-montanum	47481	47481	ycf3-trnS-GCU	TAAGAT	+	0	0	0	1	|||||||||||||X||||||||||||||||||||||||||||||||||||-||||||||||||||||||||||||||||||||||||||||||||||||||	CTATTCACTCGGTTTCTGGTCAATAATATGTAGGAGAGATGGCCGAGTGG	CTATTCACTCGGTTTCTGGTCAATAATAAGATTATGTAGGAGAGATGGCC
Zingiber-zerumbet	Deletion	46754	46754	Zingiber-montanum	47852	47855	rps4	GTC	+	0	0	0	0	||||||||||||||||||||||||||||||||||||||||||||||||||-||||||||||||||||||||||||||||||||||||||||||||||||||	TTCTTTGTTATTTTTGTGAGGTTCAAGTCGTCTGACGGGAATAATATTCT	TTCTTTGTTATTTTTGTGAGGTTCAAGTCTGACGGGAATAATATTCTACG
Zingiber-zerumbet	Insertion	47631	47632	Zingiber-montanum	48731	48731	rps4-trnT-UGU	T	+	0	0	0	1	||||||||||||||||||||||||||||||||||||||||||||||||||-|||||X||||||||||||||||||||||||||||||||||||||||||||	TTGTGGCTACGTTTTATAATTTGTTCTTTATAATTTGTTCTGTAGAAAGA	TTGTGGCTACGTTTTATAATTTGTTCTTTTATGATTTGTTCTGTAGAAAG
Zingiber-zerumbet	Insertion	48590	48591	Zingiber-montanum	49677	49677	trnT-UGU-trnL-UAA	A	+	0	0	0	1	|||||||||||||||||||X||||||||||||||||||||||||||||||-||||||||||||||||||||||||||||||||||||||||||||||||||	GATTCGGAAAGGGAAGAGATAGGACGAAAAAAAAAGAATGAATATCGACC	GATTCGGAAAGGGAAGAGATAGGACGAAAAAAAAAAGAATGAATATCGAC
Zingiber-zerumbet	Insertion	49794	49795	Zingiber-montanum	50819	50819	trnL-UAA-trnF-GAA	A	+	0	0	0	0	||||||||||||||||||||||||||||||||||||||||||||||||||-||||||||||||||||||||||||||||||||||||||||||||||||||	ATTTTTTACTACTTTTTAGTCCCTTTAATTGACATAGACACAAACACTAC	ATTTTTTACTACTTTTTAGTCCCTTTAAATTGACATAGACACAAACACTA
Zingiber-zerumbet	Deletion	49987	49987	Zingiber-montanum	51012	51014	trnF-GAA-ndhJ	AT	+	0	0	0	0	||||||||||||||||||||||||||||||||||||||||||||||||||-||||||||||||||||||||||||||||||||||||||||||||||||||	AGATGGATCGGGATACATTTTCGTTAATATAGTATAGAGCATACAGTTAC	AGATGGATCGGGATACATTTTCGTTAATAGTATAGAGCATACAGTTACTA
Zingiber-zerumbet	Deletion	51048	51048	Zingiber-montanum	52075	52076	ndhJ-ndhK	T	+	0	0	0	1	||||||||||||||||||||||||||||||||||||||||||||||||||-||||||||||||||||||||||||||X|||||||||||||||||||||||	ACAATGAAATTTTTAAAGAGTGACCCTTTTTTTTCTTATTCTGCACAAAA	ACAATGAAATTTTTAAAGAGTGACCCTTTTTTTCTTATTCTGCACAAAAG
Zingiber-zerumbet	Deletion	53363	53363	Zingiber-montanum	54224	54226	ndhC-trnV-UAC	TT	+	0	0	0	3	||||||X|||||||||||||||||||||||||||||||||||||||||||-|||||||||||||X||||||||||X|||||||||||||||||||||||||	TTAGGATTAGATTTCGTTGGGTCAGGTTTTGAAGTTTTTAGCCGGAATCA	TTAGGATTAGATTTCGTTGGGTCAGGTTGAAGTTTTTAGTCGGAATCATG
Zingiber-zerumbet	Deletion	53675	53675	Zingiber-montanum	54538	54543	ndhC-trnV-UAC	ATAAA	+	0	0	0	0	||||||||||||||||||||||||||||||||||||||||||||||||||-||||||||||||||||||||||||||||||||||||||||||||||||||	GGAAATGAAAGCTATACTAAAATAATATAAAATAAAATATATTAGATAAA	GGAAATGAAAGCTATACTAAAATAATATAAAATATATTAGATAAAATATA
Zingiber-zerumbet	Deletion	54096	54096	Zingiber-montanum	54964	54966	trnV-UAC-trnV-UAC	AG	+	0	0	0	0	||||||||||||||||||||||||||||||||||||||||||||||||||-||||||||||||||||||||||||||||||||||||||||||||||||||	TACACCTTCAAGTTCATAGAGCGAAAAGAGAGGTTTTTTTGAGTCCCTTA	TACACCTTCAAGTTCATAGAGCGAAAAGAGGTTTTTTTGAGTCCCTTATA
Zingiber-zerumbet	Deletion	54314	54314	Zingiber-montanum	55184	55186	trnV-UAC-trnV-UAC	AA	+	0	0	0	0	||||||||||||||||||||||||||||||||||||||||||||||||||-||||||||||||||||||||||||||||||||||||||||||||||||||	TAAGACATCAATTTTTCAATACGATCAAAATTATGTTCATTGCATAATTG	TAAGACATCAATTTTTCAATACGATCAATTATGTTCATTGCATAATTGGC
Zingiber-zerumbet	Insertion	54715	54716	Zingiber-montanum	55586	55586	trnM-CAU-atpE	T	+	0	0	0	3	|||||||||||X|||||||||||||||||||||||||||||X||||||||-|||||||||||||||||||||||||||||||||||||||||||||||||X	TCTAATAAGTTTTTCTAACCATCTTCTTTTTTTATCAGATTAGACTTGAT	TCTAATAAGTTTTTCTACCCATCTTCTTTTTTTTATCAGATTAGACTTGA
Zingiber-zerumbet	Insertion	54771	54773	Zingiber-montanum	55641	55641	trnM-CAU-atpE	TA	+	0	0	0	2	||||||||||||||||||||||||||||||||||||||||||||X|||||-|||||||||||||||||||||||||X||||||||||||||||||||||||	TCAATTAGCAAAATCAACATGTGGTGTATATAAAGAACTTTTAAAAAACT	TCAATTAGCAAAATCAACATATGGTGTATATATAAAGAACTTTTAAAAAA
Zingiber-zerumbet	Deletion	61435	61435	Zingiber-montanum	58298	58304	rbcL	TATTAT	+	0	0	0	1	||||||||||||||||||||||||||||||||||||||||||||||||||-|||||||||||||||||||||||||||||||||X||||||||||||||||	GAAATTTGTTGATAATATTAGTTGAATATTATTATTTTTTTTTGAAAGAT	GAAATTTGTTGATAATATTAGTTGAATATTTTTTTTTGAAAGATTTTTGT
Zingiber-zerumbet	Insertion	63382	63386	Zingiber-montanum	60911	60911	rbcL-accD	ATAC	+	0	0	3	2	||GGG|||||||||||||||||||||||X|||||||||||||||||||||-|||||||||||||||||||||||X||||||||||||||||||||||||||	TCCATAAAAGATAATTTTTTCTTTCATTACTCCTCATTAGTTAACAATTA	TCCACAAAAGATAATTTTTTCTTTCAATACTTACTCCTCATTAGTTAACA
Zingiber-zerumbet	Deletion	63482	63482	Zingiber-montanum	61008	61013	rbcL-accD	ATTAA	+	0	0	0	4	||||||||||||||||||||||||||||||||||||||||||||||||||-|||||||||||||||||||||||||||||X|X|XX|||||||||||||||	TTATTCATCAAATTTTTTGTATTTTCATTAAATTAAATAGGAGGTATTTC	TTATTCATCAAATTTTTTGTATTTTCATTAAATAGGAGGTATTTCTATGT
Zingiber-zerumbet	Deletion	63550	63550	Zingiber-montanum	61081	61084	accD	CAT	+	0	0	0	4	|||||||||||X|X|XX|||||||||||||||||||||||||||||||||-||||||||||||||||||||||||||||||||||||||||||||||||||	TTTTATTTTCCAACGAGAAGGTAGAACATCATAGATGTGGGCCGAGTAAA	TTTTATTTTCCAACGAGAAGGTAGAACATAGATGTGGGCCGAGTAAATCA
Zingiber-zerumbet	Insertion	63980	63989	Zingiber-montanum	61543	61543	accD	AATTACAGT	+	0	0	0	2	||||||X||||||||||||||||||||||||||||||X||||||||||||-||||||||||||||||||||||||||||||||||||||||||||||||||	ATAGTTCTATTTCGAGTAGTACCAACGAAAGTTACATTTATAATTTCATT	ATAGTTCTATTTCAAGTAGTACCAACAATTACAGTGAAAGTTACATTTAT
Zingiber-zerumbet	Deletion	65901	65901	Zingiber-montanum	63609	63617	psaI-ycf4	ATGTATAT	+	0	0	0	0	||||||||||||||||||||||||||||||||||||||||||||||||||-||||||||||||||||||||||||||||||||||||||||||||||||||	CGGATATATAATATCTGTATAAATGCATGTATATATGTATATGTGGATAT	CGGATATATAATATCTGTATAAATGCATGTATATGTGGATATAGCTGGTT
Zingiber-zerumbet	Insertion	67179	67181	Zingiber-montanum	64879	64879	ycf4-cemA	AA	+	0	0	0	1	|||||||X||||||||||||||||||||||||||||||||||||||||||-||||||||||||||||||||||||||||||||||||||||||||||||||	AAGTCGACGAATGAAGCAGGTTCATTAAAAAAAAATTCAATTCACAGATC	AAGTCGACGAATGAAGCAGGTTCATTAAAAAAAAAAATTCAATTCACAGA
Zingiber-zerumbet	Deletion	67931	67931	Zingiber-montanum	65630	65633	cemA-petA	AGA	+	0	0	0	1	||||||||||||||||||||||||||||||X|||||||||||||||||||-||||||||||||||||||||||||||||||||||||||||||||||||||	TTTGATCTCATCATATCAATAAAATTAGAAGAATCCTTCTTCCTTTATAA	TTTGATTTCATCATATCAATAAAATTAGAATCCTTCTTCCTTTATAAATA
Zingiber-zerumbet	Deletion	69720	69720	Zingiber-montanum	67422	67423	petA-psbJ	T	+	0	0	0	1	|||||||||||||||||||||||X||||||||||||||||||||||||||-||||||||||||||||||||||||||||||||||||||||||||||||||	ATCAGAGCAAAAGATCCATTTTGTCATTTTTTTTCTACAAAACAAATATA	ATCAGAGCAAAAGATCCATTTTGTCATTTTTTTCTACAAAACAAATATAA
Zingiber-zerumbet	Deletion	69916	69916	Zingiber-montanum	67625	67627	petA-psbJ	CG	+	0	0	5	1	GGGGG|X|||||||||||||||||||||||||||||||||||||||||||-||||||||||||||||||||||||||||||||||||||||||||||||||	TCTGTCTGATTAGAGTGGTAAGGTCCCGCTGAGTTCTTACTCTTTCATGT	TCTGTCTGATTAGAGTGGTAAGGTCCCTGAGTTCTTACTCTTTCATGTCT
Zingiber-zerumbet	Deletion	70753	70753	Zingiber-montanum	68464	68465	psbE-petL	A	+	0	0	0	1	||||||||||||||||||||||||||||||||||||||||||||||||||-X|||||||||||||||||||||||||||||||||||||||||||||||||	CTGAGCTCCACAAATTTTTGTACATTAAAAAAAAGGGGGGTCGATTCTTT	CTGAGCTCCACAAATTTTTGTACATTTAAAAAAGGGGGGTCGATTCTTTG
Zingiber-zerumbet	Deletion	71234	71234	Zingiber-montanum	68994	69002	psbE-petL	TAGTCGTA	+	0	0	0	0	||||||||||||||||||||||||||||||||||||||||||||||||||-||||||||||||||||||||||||||||||||||||||||||||||||||	TTTCATTTCAAGTAATTGGTTGGTCGTAGTCGTATAGTCGTATATAGTCG	TTTCATTTCAAGTAATTGGTTGGTCGTAGTCGTATATAGTCGTAATAATG
Zingiber-zerumbet	Deletion	71714	71714	Zingiber-montanum	69156	69157	psbE-petL	G	+	0	0	0	0	||||||||||||||||||||||||||||||||||||||||||||||||||-||||||||||||||||||||||||||||||||||||||||||||||||||	CAACCTATTACTGGACTGAGTCCAATGAAAAAAATAAAAAGGTAATTAGT	CAACCTATTACTGGACTGAGTCCAATAAAAAAATAAAAAGGTAATTAGTA
Zingiber-zerumbet	Insertion	72392	72393	Zingiber-montanum	69834	69834	petG-trnW-CCA	T	+	0	0	0	1	|||||||||||X||||||||||||||||||||||||||||||||||||||-||||||||||||||||||||||||||||||||||||||||||||||||||	ATGCAAGTTGCAATTAAACTTTTTTGTTTTTTTTTGTTCAAATATTTTAT	ATGCAAGTTGCAATTAAACTTTTTTGTTTTTTTTTTGTTCAAATATTTTA
Zingiber-zerumbet	Insertion	72595	72597	Zingiber-montanum	70036	70036	trnW-CCA-trnP-UGG	AA	+	0	0	0	0	||||||||||||||||||||||||||||||||||||||||||||||||||-||||||||||||||||||||||||||||||||||||||||||||||||||	CAATGCATCTTGCATACATATAGTATAAAAAACGGAAAATTATGTACAAT	CAATGCATCTTGCATACATATAGTATAAAAAAAACGGAAAATTATGTACA
Zingiber-zerumbet	Insertion	72745	72747	Zingiber-montanum	70184	70184	trnP-UGG	TT	+	0	0	0	1	||||||||||||||||||||||||||||||||||||||||||||||||||-||||||||||||||X|||||||||||||||||||||||||||||||||||	CGCGCTACCAAGCTGCGCTACATCCCTTTTTTTCAATTGTCGGGCAGTCT	CGCGCTACCAAGCTGCGCTACATCCCTTTTTTTTTCAATTGTTGGGCAGT
Zingiber-zerumbet	Insertion	73400	73406	Zingiber-montanum	70841	70841	psaJ-rpl33	AAATGT	+	0	0	0	1	||||||||||||||||||||||||||||||||||||||||||||||||||-|||||||||||||||||||||||||||||||||||||||||||X||||||	AAAAAAAGTGTATGGAACCTCAACAAGATAGATCGAAGATCGAATTTGGG	AAAAAAAGTGTATGGAACCTCAACAAAAATGTGATAGATCGAAGATCGAA
Zingiber-zerumbet	Deletion	73928	73928	Zingiber-montanum	71364	71373	rpl33	TCAAAAGAA	+	0	0	0	0	||||||||||||||||||||||||||||||||||||||||||||||||||-||||||||||||||||||||||||||||||||||||||||||||||||||	TCGCCGAGTATTTCTAGATATATTACTCAAAAGAATCGACACAATACGCC	TCGCCGAGTATTTCTAGATATATTACTCGACACAATACGCCTGGTCGATT
Zingiber-zerumbet	Deletion	74474	74474	Zingiber-montanum	72083	72084	rps18-rpl20	T	+	0	0	0	2	||||||||||||||||X||||||||X||||||||||||||||||||||||-||||||||||||||||||||||||||||||||||||||||||||||||||	CAGTGTTAAAAGAAAAAAAATTCCCATTTTTTTTTAAACATGTTCGTTCA	CTGTGTTAAAAGAAAAAAAATTCCCATTTTTTTTAAACATGTTCGTTCAT
Zingiber-zerumbet	Deletion	75055	75055	Zingiber-montanum	72665	72668	rpl20-rps12	CCC	+	0	0	0	0	||||||||||||||||||||||||||||||||||||||||||||||||||-||||||||||||||||||||||||||||||||||||||||||||||||||	CTTTCAGCCATCCTTTTATCCCCCTTCCCTTGGTCGATGAATAACAAAAC	CTTTCAGCCATCCTTTTATCCCCCTTTTGGTCGATGAATAACAAAACGGA
Zingiber-zerumbet	Insertion	75196	75197	Zingiber-montanum	72808	72808	rpl20-rps12	A	+	0	0	0	0	||||||||||||||||||||||||||||||||||||||||||||||||||-||||||||||||||||||||||||||||||||||||||||||||||||||	TGAAAATAATAAATTCTAATGATACTAAAAAAAGTGGGTTCCTTCGTTTC	TGAAAATAATAAATTCTAATGATACTAAAAAAAAGTGGGTTCCTTCGTTT
Zingiber-zerumbet	Deletion	75514	75514	Zingiber-montanum	73126	73131	rpl20-rps12	TTATA	+	0	0	0	1	||||||||||||||||||||||||||||||||||||||||||||||||||-X|||||||||||||||||||||||||||||||||||||||||||||||||	CCGCTTAATGGATAACTATTTACTACTTATATTATGGGGAATTGCTTTTC	CCGCTTAATGGATAACTATTTACTACCTATGGGGAATTGCTTTTCATCTC
Zingiber-zerumbet	Deletion	75863	75863	Zingiber-montanum	73480	73485	rps12-clpP	ATTAG	+	0	0	0	0	||||||||||||||||||||||||||||||||||||||||||||||||||-||||||||||||||||||||||||||||||||||||||||||||||||||	TATATACGTTGTATATATAATTAGAAATTAGAATGGAATGGGTTGGTTTA	TATATACGTTGTATATATAATTAGAAAATGGAATGGGTTGGTTTAGATCG
Zingiber-zerumbet	Insertion	76005	76008	Zingiber-montanum	73626	73626	clpP	TCC	+	0	0	0	0	||||||||||||||||||||||||||||||||||||||||||||||||||-||||||||||||||||||||||||||||||||||||||||||||||||||	AGATTTACAATAAAAAATCCTCTAAATCCTCAGGATCCGCCCCTACAAGA	AGATTTACAATAAAAAATCCTCTAAATCCTCCTCAGGATCCGCCCCTACA
Zingiber-zerumbet	Insertion	76557	76559	Zingiber-montanum	74194	74194	clpP intron	TA	+	0	0	0	1	||||||||||||||||||||||||||||||||||||||||||||||||||-||||||||||||||||||||||||||||||||||||||X|||||||||||	TCTGATACGATCAAATAAGGAAAATTTTTTTTTTTCGTACTCTTTCATAA	TCTGATACGATCAAATAAGGAAAATTTATTTTTTTTTCGTACTCTTTCAT
Zingiber-zerumbet	Deletion	76728	76728	Zingiber-montanum	74364	74369	clpP intron	AATAA	+	0	0	0	0	||||||||||||||||||||||||||||||||||||||||||||||||||-||||||||||||||||||||||||||||||||||||||||||||||||||	TACAAAATCTCATGTTATGAAAAAACAATAAAATAAAATAATGGTTTGTT	TACAAAATCTCATGTTATGAAAAAACAATAAAATAATGGTTTGTTTAGAT
Zingiber-zerumbet	Deletion	76819	76819	Zingiber-montanum	74460	74461	clpP intron	T	+	0	0	0	1	||||||||||||||||||||||||||||||||||||||||||||||||||-||||||||||||||||||||||||||||||||||||||||||||||||X|	TCAATATGGCGAAGGCATAGTGTTTCTTTTTTTTTCAAATCAAAACTCAT	TCAATATGGCGAAGGCATAGTGTTTCTTTTTTTTCAAATCAAAACTCATT
Zingiber-zerumbet	Insertion	77305	77306	Zingiber-montanum	74946	74946	clpP intron	C	+	0	0	1	1	||||||||||||||||||||||||||||||||||||||||||||||||||-||||||||||||||||||||||||||||X||||||||G||||||||||||	ACTTAATAGGTTTTTCTTCCATTTTTAAAAAAACATGAGATGTGTTCTCG	ACTTAATAGGTTTTTCTTCCATTTTTCAAAAAAACATGAGATGTGTTCTC
Zingiber-zerumbet	Insertion	77343	77344	Zingiber-montanum	74983	74983	clpP intron	A	+	0	0	1	1	||||||||||||G||||||||||||||||||||||||||||X||||||||-||||||||||||||||||||||||||||||||||||||||||||||||||	AGATGTGTTCTCGTTTCCTTACCTATAAAAAAAGAATTTATTGAACTTAT	AGATGTGTTCTCGTTTCTTTACCTATAAAAAAAAGAATTTATTGAACTTA
Zingiber-zerumbet	Insertion	77771	77772	Zingiber-montanum	75410	75410	clpP intron	A	+	0	0	0	0	||||||||||||||||||||||||||||||||||||||||||||||||||-||||||||||||||||||||||||||||||||||||||||||||||||||	GAACGGAGCCTGAATACTTTATTTTTTTTTTCCAAGTGAACCATAAATCC	GAACGGAGCCTGAATACTTTATTTTTATTTTTCCAAGTGAACCATAAATC
Zingiber-zerumbet	Insertion	78487	78488	Zingiber-montanum	76125	76125	clpP-psbB	T	+	0	0	0	0	||||||||||||||||||||||||||||||||||||||||||||||||||-||||||||||||||||||||||||||||||||||||||||||||||||||	ATAAAATAAAGTGACATAGTGTCTAGTTTTTTTTGATAAAGGGGTATTTC	ATAAAATAAAGTGACATAGTGTCTAGTTTTTTTTTGATAAAGGGGTATTT
Zingiber-zerumbet	Deletion	80068	80068	Zingiber-montanum	77706	77707	psbB-psbT	T	+	0	0	0	0	||||||||||||||||||||||||||||||||||||||||||||||||||-||||||||||||||||||||||||||||||||||||||||||||||||||	AAGATTGCTCTGGTATCTTTCGCCTCTTTTTTTTATTTGACATAGGGTTA	AAGATTGCTCTGGTATCTTTCGCCTCTTTTTTTATTTGACATAGGGTTAG
Zingiber-zerumbet	Insertion	80155	80164	Zingiber-montanum	77793	77793	psbB-psbT	TTTATACTA	+	0	0	0	0	||||||||||||||||||||||||||||||||||||||||||||||||||-||||||||||||||||||||||||||||||||||||||||||||||||||	TCTTTTCCTTTTCTTTATATTTATATTTTATACTATATGGTAAATGATGC	TCTTTTCCTTTTCTTTATATTTATATTTTATACTATTTATACTATATGGT
Zingiber-zerumbet	Deletion	80908	80908	Zingiber-montanum	78538	78542	psbH-petB	AAAA	+	0	0	0	1	|||||||||||||||||||||||||||||||||||||||||||||||||X-||||||||||||||||||||||||||||||||||||||||||||||||||	TTAATAAGAACTATGAAGTATTAGTAAAAAAAAAAAATTACTTTACTTAA	TTAATAAGAACTATGAAGTATTAGTTAAAAAAATTACTTTACTTAAACTT
Zingiber-zerumbet	Insertion	81554	81557	Zingiber-montanum	79226	79226	petB intron	ATT	+	0	0	0	1	|||||||||||||||||||||||||||||||||||||||X||||||||||-||||||||||||||||||||||||||||||||||||||||||||||||||	TTACAAAAAAAAAAATAAGAAATCAAAAAAATAAATAGGAAAGAGAAGAT	TTACAAAAAAAAAAACAAGAAATCAAATTAAAAATAAATAGGAAAGAGAA
Zingiber-zerumbet	Deletion	82651	82651	Zingiber-montanum	80321	80329	petB-petD	TGATATAA	+	0	0	0	0	||||||||||||||||||||||||||||||||||||||||||||||||||-||||||||||||||||||||||||||||||||||||||||||||||||||	AACTTAAAAATATTGTATTCCTTATTTGATATAATGATATAAATAGTTGA	AACTTAAAAATATTGTATTCCTTATTTGATATAAATAGTTGAAGTAGATT
Zingiber-zerumbet	Deletion	83255	83255	Zingiber-montanum	80933	80934	petD intron	A	+	0	0	0	0	||||||||||||||||||||||||||||||||||||||||||||||||||-||||||||||||||||||||||||||||||||||||||||||||||||||	ATTGCAATGAATAGGTCCAACTCTATAAAAAAAAATGGAATCTGGTAAAT	ATTGCAATGAATAGGTCCAACTCTATAAAAAAAATGGAATCTGGTAAATA
Zingiber-zerumbet	Deletion	84908	84908	Zingiber-montanum	83628	83632	rpl36-infA	TTGT	+	0	0	0	1	||||||||||||||||||||||||||||||||||||||||||||||||||-||||||||||||||||||||||||||||X|||||||||||||||||||||	AAAATAAGTCTCTTGCATTTTTTTAATTGTTTGTATCGTCGTGAAAATGA	AAAATAAGTCTCTTGCATTTTTTTAATTGTATCGTCGTGAAAATGAAAGG
Zingiber-zerumbet	Deletion	86987	86987	Zingiber-montanum	85689	85690	rpl16-rps3	C	+	0	0	2	0	||||||||||||||||||||||||||||||||||||||||||||||||||-||||||||||||||||||||||||||||||||||||||||||||||||GG	CATTTATCAATATTGAATTTGTTATACTAGGAAGATGTATGTACGGGATA	CATTTATCAATATTGAATTTGTTATATAGGAAGATGTATGTACGGGATAT
Zingiber-zerumbet	Insertion	87036	87042	Zingiber-montanum	85738	85738	rpl16-rps3	ATATTT	+	0	0	1	0	|G||||||||||||||||||||||||||||||||||||||||||||||||-||||||||||||||||||||||||||||||||||||||||||||||||||	ATACAGATAGAATGTTTCTATTATGCATATTTATGGATTATAGATAATGT	ATACAGATAGAATGTTTCTATTATGCATATTTATATTTATGGATTATAGA
Zingiber-zerumbet	Insertion	87807	87808	Zingiber-montanum	86537	86537	rpl16	T	+	0	0	4	0	||||||||||||||||||||||||||||||||||||||||||||||||||-|||||||||||||||||||||||||||GGGG|||||||||||||||||||	TTATTAAGTTTAAGTAGGGATCAGTCTTTTTTTTAATCCCAACTCTTAAC	TTATTAAGTTTAAGTAGGGATCAGTCTTTTTTTTTAATCCCAACTCTTAA
Zingiber-zerumbet	Insertion	87835	87839	Zingiber-montanum	86564	86564	rpl16 intron	AAAG	+	0	0	1	0	||||||||||||||||||||||G|||||||||||||||||||||||||||-||||||||||||||||||||||||||||||||||||||||||||||||||	TTTTTTTAATCCCAACTCTTAACTCTAAAGAAAAATTAACGAGTCACACA	TTTTTTTAATCCCAACTCTTAACTCTAAAGAAAGAAAAATTAACGAGTCA
Zingiber-zerumbet	Deletion	88212	88212	Zingiber-montanum	86938	86941	rps3	TGT	+	9	0	0	1	||||||||||||||||||||||||||||||||||||||||||||||||||-|||||||||||||||||||||||X|||||||||||||||||	ATTTGCACTTGAATTCCTTTTGTATCTGTTGTTTGTTCAGCTAATTCAAT	ATTTGCACTTGAATTCCTTTTGTATCTGTTTGTTCAGCTAATTCAATAGC
Zingiber-zerumbet	Insertion	88703	88710	Zingiber-montanum	87431	87431	rps3-rpl22	CCATATA	+	0	0	0	0	||||||||||||||||||||||||||||||||||||||||||||||||||-||||||||||||||||||||||||||||||||||||||||||||||||||	TATTTTTCTATTATATTTTTTTCCACCCATATATTATATTTGACTATAAA	TATTTTTCTATTATATTTTTTTCCACCCATATACCATATATTATATTTGA
Zingiber-zerumbet	Deletion	163406	163406	Zingiber-montanum	88023	88029	rps19	TTGCGT	-	0	0	0	0	||||||||||||||||||||||||||||||||||||||||||||||||||-||||||||||||||||||||||||||||||||||||||||||||||||||	TTAACGACGAGATTTATTATCGTTTCTTGCGTTTGCGTGTCTCGTAAAAG	TTAACGACGAGATTTATTATCGTTTCTTGCGTGTCTCGTAAAAGACAGAG
Zingiber-zerumbet	Deletion	163135	163135	Zingiber-montanum	88300	88301	rps19-trnH-GUG	T	-	0	0	0	0	||||||||||||||||||||||||||||||||||||||||||||||||||-||||||||||||||||||||||||||||||||||||||||||||||||||	CGTGTCATGTCACAGTGTATTACTCCTTTTTTTTTACATTTTTTATTTTA	CGTGTCATGTCACAGTGTATTACTCCTTTTTTTTACATTTTTTATTTTAA
Zingiber-zerumbet	Deletion	162910	162910	Zingiber-montanum	88526	88527	trnH-GUG-rpl2	A	-	0	0	0	0	||||||||||||||||||||||||||||||||||||||||||||||||||-||||||||||||||||||||||||||||||||||||||||||||||||||	GTTCGCCCATTACATTTTTTTCAAATAAAAAAAAATTCTATTTTCAATAT	GTTCGCCCATTACATTTTTTTCAAATAAAAAAAATTCTATTTTCAATATT
Zingiber-zerumbet	Insertion	160524	160527	Zingiber-montanum	91232	91232	ycf2	AAA	-	0	0	0	0	||||||||||||||||||||||||||||||||||||||||||||||||||-||||||||||||||||||||||||||||||||||||||||||||||||||	CAACAAGCAATCGATATTTCATGATCAAAGGTGTAGTACTGCTTGTAGTA	CAACAAGCAATCGATATTTCATGATCAAAAAAGGTGTAGTACTGCTTGTA
Zingiber-zerumbet	Deletion	156347	156347	Zingiber-montanum	95444	95447	ycf2	GAG	-	0	0	0	1	||||||||||||||||||||||||||||||||||||||||||||||||||-|||||||||||||X||||||||||||||||||||||||||||||||||||	AAGGGGTGAACGGTGATTGGATTGATGAGGAGAAAATAGAATTCTGGGTC	AAGGGGTGAACGGTGATTGGATTGATGAGAAAATAGAATCCTGGGTCGCG
Zingiber-zerumbet	Insertion	156126	156129	Zingiber-montanum	95666	95666	ycf2	AAA	-	0	0	0	0	||||||||||||||||||||||||||||||||||||||||||||||||||-||||||||||||||||||||||||||||||||||||||||||||||||||	ACTTACGATACTTAGTTGACATTCATAAAAAGTATCTAATGAATTATGAG	ACTTACGATACTTAGTTGACATTCATAAAAAAAAGTATCTAATGAATTAT
Zingiber-zerumbet	Deletion	155793	155793	Zingiber-montanum	95998	96001	ycf2	TAG	-	0	0	0	4	||||||||||||||||||||||||||||||X||||||X|XX|||||||||-||||||||||||||||||||||||||||||||||||||||||||||||||	TTTTTTTTTGATTTTGATGATAGTGATAGTGACGATAGTGATTATCGTGA	TTTTTTATTGATTATACTGATAGTGATGACGATAGTGATTATCGTGACGA
Zingiber-zerumbet	Insertion	155705	155711	Zingiber-montanum	96084	96084	ycf2	TAGATA	-	0	0	0	1	||||||||||||||||||||||||||||||||||X|||||||||||||||-||||||||||||||||||||||||||||||||||||||||||||||||||	TGACCTTGATTTTGATACGGAGCTGCTAGATATGACGAATGTGCTAACTA	TGACCTTGATCTTGATACGGAGCTGCTAGATATAGATATGACGAATGTGC
Zingiber-zerumbet	Insertion	155021	155027	Zingiber-montanum	96762	96762	ycf2	ATTCTT	-	0	0	0	0	||||||||||||||||||||||||||||||||||||||||||||||||||-||||||||||||||||||||||||||||||||||||||||||||||||||	GAAGAAGAAATCATGTAAAGAAGGGGATTCTTATTTGTACAAATGGTACT	GAAGAAGAAATCATGTAAAGAAGGGGATTCTTATTCTTATTTGTACAAAT
Zingiber-zerumbet	Deletion	153526	153526	Zingiber-montanum	98612	98615	ycf2-trnL-CAA	GCG	-	0	0	0	1	||||||||||||||||||||||||||||||||||||||||||||||||||-||||||||||X|||||||||||||||||||||||||||||||||||||||	TTGAATCATATACTCGGGGGGTGGGTGCGGCGGGGCGGACGATTTCTAAA	TTGAATCATATACTCGGGGGGTGGGTGCGGGGCGGATGATTTCTAAACGG
Zingiber-zerumbet	Deletion	150321	150321	Zingiber-montanum	101820	101824	ndhB-rps7	TTGG	-	0	0	0	1	|||X||||||||||||||||||||||||||||||||||||||||||||||-||||||||||||||||||||||||||||||||||||||||||||||||||	ATTTATGTTTCATCTTTCTTTTCCTTTTGGTTGGTTTGTTTCGAGAAAGA	ATTTATGTTTCATCTTTCTTTTCCTTTTGGTTTGTTTCGAGAAAGATATC
Zingiber-zerumbet	Insertion	137770	137779	Zingiber-montanum	114565	114565	ycf1	ATTATGGGT	-	0	0	0	0	||||||||||||||||||||||||||||||||||||||||||||||||||-||||||||||||||||||||||||||||||||||||||||||||||||||	CAATCACAAAGACTTTTTTTATTATGCTACTACCGGAAATTCAATGCGTA	CAATCACAAAGACTTTTTTTATTATGATTATGGGTCTACTACCGGAAATT
Zingiber-zerumbet	Deletion	136794	136794	Zingiber-montanum	115498	115501	ycf1	ATA	-	0	0	0	1	|||||||||||||||||||||||||||||||||||||||||||X||||||-||||||||||||||||||||||||||||||||||||||||||||||||||	AAAAAGGACCAGATTATGCGATGATGATAAGAATAAACAAGAATACTTGC	AAAAAGGACCAGATTATGCAATGATGAGAATAAACAAGAATACTTGCCAA
Zingiber-zerumbet	Deletion	136685	136685	Zingiber-montanum	115610	115619	ycf1	TTCGAAAGA	-	0	0	0	4	||||||||||||||||||||||||||||||||||||||||||||||||||-||||||||||X||||||X|X|||||X||||||||||||||||||||||||	CATACAACCATGAATCATTTAATTACTTCGAAAGATTCGAAAGAAGATTC	CATACAACCATGAATCATTTAATTACTTCGAAAGAAAATTCCACGAAAAT
Zingiber-zerumbet	Deletion	134907	134907	Zingiber-montanum	117496	117499	ycf1	TAA	-	0	0	0	2	||||||||||||||||||||||||||||||||||||||||||||||||||-|||||||||||||||||||X|||X||||||||||||||||||||||||||	GATATTCAAAAGAATAAATACTCGATTAATAATATGCAAATCACATTACT	GATATTCAAAAGAATAAATACTCGATTAATATGCAAATCACATTATTTTC
Zingiber-zerumbet	Deletion	134822	134822	Zingiber-montanum	117584	117587	ycf1	GGT	-	0	0	0	1	||||||||||||||||||||||||||||||||||||||||||||||||||-|||||||||||X||||||||||||||||||||||||||||||||||||||	CTGCTATGTATGGTTAGCATTTCGAAGGTGGTCAATGCACGACTTTCAAC	CTGCTATGTATGGTTAGCATTTCGAAGGTCAATGCACAACTTTCAACAAA
Zingiber-zerumbet	Deletion	121035	121035	Zingiber-montanum	120745	120751	ndhF-rpl32	ATTAAT	+	0	0	4	0	||||||||||||||||||||||||||||||||||||||||||||||||||-||||||||||||||||||||||||||||||||||||||||||||||GGGG	TGGGTATGGCACTCTTACCTTAATCAATTAATATTAATAAAAAACAATTT	TGGGTATGGCACTCTTACCTTAATCAATTAATAAAAAACAATTTCCTTCC
Zingiber-zerumbet	Insertion	121319	121321	Zingiber-montanum	121119	121119	ndhF-rpl32	AC	+	0	0	1	0	||||||||||||||||||||||||||||||||||||||||||||||||||-|||||||||||||||||||||||||||||||||||||||||||G||||||	CGGCTAAAAGGAACAATTCATTTTGAACAATACATGTCTTTCACATACAA	CGGCTAAAAGGAACAATTCATTTTGAACACAATACATGTCTTTCACATAC
Zingiber-zerumbet	Deletion	121363	121363	Zingiber-montanum	121162	121163	ndhF-rpl32	T	+	0	0	2	0	|||||GG|||||||||||||||||||||||||||||||||||||||||||-||||||||||||||||||||||||||||||||||||||||||||||||||	CATACAATGATAAAAATAAGTAACCCTTTTTTTTTGAATGGCAGTCCCCA	CATACAATGATAAAAATAAGTAACCCTTTTTTTTGAATGGCAGTCCCCAA
Zingiber-zerumbet	Insertion	121633	121638	Zingiber-montanum	121432	121432	rpl32-trnL-UAG	ACAGG	+	0	0	0	2	||||||||||||||||||||||||||X|||||||||||||||||||||||-|||||||||||||||||||||||X||||||||||||||||||||||||||	TAGTGTATTGAACTCCTCAATATCAAATCAGTTGGAACTAGTTGCTGTGG	TAATGTATTGAACTCCTCAATATCAAACAGGATCAGTTGGAACTAGTTGC
Zingiber-zerumbet	Deletion	122355	122355	Zingiber-montanum	122150	122158	rpl32-trnL-UAG	AACTATAT	+	0	0	0	2	||||||||||||X||||||||||||||X||||||||||||||||||||||-||||||||||||||||||||||||||||||||||||||||||||||||||	CATAGATTCTAATGTTTTGTTTTATAAACTATATTGAATCCTTGAATCTC	CATCGATTCTAATGTTTTGTTTTATATGAATCCTTGAATCTCGACGATTC
Zingiber-zerumbet	Insertion	122411	122414	Zingiber-montanum	122213	122213	trnL-UAG	GCC	+	0	0	0	0	||||||||||||||||||||||||||||||||||||||||||||||||||-||||||||||||||||||||||||||||||||||||||||||||||||||	AAATTGACTATTATTATTTCAAGTAAGCCGCCATGGTGAAATTGGTAGAC	AAATTGACTATTATTATTTCAAGTAAGCCGCCGCCATGGTGAAATTGGTA
Zingiber-zerumbet	Deletion	122492	122492	Zingiber-montanum	122292	122297	trnL-UAG-ccsA	ATCCT	+	0	0	0	0	||||||||||||||||||||||||||||||||||||||||||||||||||-||||||||||||||||||||||||||||||||||||||||||||||||||	ATCTCGGTTCGAGTCCGAGTGGCGGCATCCTATCCTATCAAAAAAATCTT	ATCTCGGTTCGAGTCCGAGTGGCGGCATCCTATCAAAAAAATCTTCTAAA
Zingiber-zerumbet	Insertion	125406	125407	Zingiber-montanum	125210	125210	ndhD-psaC	A	+	0	0	0	1	|||||||||||||||||||||||||||||||||||||X||||||||||||-||||||||||||||||||||||||||||||||||||||||||||||||||	ATACGTTTTTGACCACAAAAGCCCGTACTTAATAAAATATATTATTCTAT	ATACGTTTTTGACGACAAAAGCCCGTAACTTAATAAAATATATTATTCTA
Zingiber-zerumbet	Deletion	126904	126904	Zingiber-montanum	126708	126711	ndhE-ndhG	TTT	+	0	0	0	2	|||||||||||||||||||||||||||||||||||||||||||||||||X-||||||||||||||X|||||||||||||||||||||||||||||||||||	CATATTTAAAATTTTTATAACTCTAATTTTTTTTTTATTCTAATTATATT	CATATTTAAAATTTTTATAACTCTAGTTTTTTTATTCTAACTATATTTAT
Zingiber-zerumbet	Insertion	127477	127478	Zingiber-montanum	127283	127283	ndhG-ndhI	A	+	0	0	0	1	||||||||||||||||||||||||||||||||||||||||||||||X|||-||||||||||||||||||||||||||||||||||||||||||||||||||	AAATCCATTATGTATAAAATGTACACAAAAAAAATAAGTCAAATCATGAC	AAATCCATTATGTATAAAATGTCCACAAAAAAAAATAAGTCAAATCATGA
Zingiber-zerumbet	Deletion	129166	129166	Zingiber-montanum	128972	128974	ndhA intron	AA	+	0	0	0	0	||||||||||||||||||||||||||||||||||||||||||||||||||-||||||||||||||||||||||||||||||||||||||||||||||||||	TATCACTTCCTTTTGTTTTAGGGTAGAAAAAAAAAGATCTGTCGGAGAGT	TATCACTTCCTTTTGTTTTAGGGTAGAAAAAAAGATCTGTCGGAGAGTCC
Zingiber-zerumbet	Deletion	129227	129227	Zingiber-montanum	129035	129036	ndhA intron	A	+	0	0	0	0	||||||||||||||||||||||||||||||||||||||||||||||||||-||||||||||||||||||||||||||||||||||||||||||||||||||	AATGAAATTCCGTTCGCAAAAATAAGAAAAAAAGGCTTCGGAATTCATCT	AATGAAATTCCGTTCGCAAAAATAAGAAAAAAGGCTTCGGAATTCATCTC
Zingiber-zerumbet	Insertion	129442	129443	Zingiber-montanum	129264	129264	ndhA intron	T	+	0	0	0	0	||||||||||||||||||||||||||||||||||||||||||||||||||-||||||||||||||||||||||||||||||||||||||||||||||||||	TGCATAGGAAAAAGAAAAAATAAAGATTTTTTTTATTCATTCGAATATTA	TGCATAGGAAAAAGAAAAAATAAAGATTTTTTTTTATTCATTCGAATATT
Zingiber-zerumbet	Deletion	129554	129554	Zingiber-montanum	129376	129377	ndhA intron	T	+	0	0	0	0	||||||||||||||||||||||||||||||||||||||||||||||||||-||||||||||||||||||||||||||||||||||||||||||||||||||	AAGGATTAATTCGTTCTGAATAGTTATTTTTTTTAATCAGTGAATAGGAA	AAGGATTAATTCGTTCTGAATAGTTATTTTTTTAATCAGTGAATAGGAAT
Zingiber-zerumbet	Deletion	130003	130003	Zingiber-montanum	129828	129829	ndhA intron	A	+	0	0	0	0	||||||||||||||||||||||||||||||||||||||||||||||||||-||||||||||||||||||||||||||||||||||||||||||||||||||	TTAACTCATTGACCTGAATCATGAATAAAAAAAATATCCATTCAATTCAT	TTAACTCATTGACCTGAATCATGAATAAAAAAATATCCATTCAATTCATT
Zingiber-zerumbet	Insertion	132836	132842	Zingiber-montanum	132661	132661	ycf1	ACCTTT	+	0	0	0	6	|||||||||||X||X|||||||||||||||||||||X|||||||||||||-||X||||||||X|||||||||||||||||||||||||||||||||X||||	ATATTTGAATCTGTATTAAGATTAAGGTCTTCATTCAAAAATTGTGTGGA	ATATTTGAATCTATATTAAGATTAAGACCTTTGTTTTCATTCAGAAATTG
Zingiber-zerumbet	Deletion	134819	134819	Zingiber-montanum	134639	134642	ycf1	ACC	+	0	0	0	1	|||||||||||||||||||||||||||||||||||||||||X||||||||-||||||||||||||||||||||||||||||||||||||||||||||||||	TTTTTTTTGTTGAAAGTCGTGCATTGACCACCTTCGAAATGCTAACCATA	TTTTTTTTGTTGAAAGTTGTGCATTGACCTTCGAAATGCTAACCATACAT
Zingiber-zerumbet	Deletion	134902	134902	Zingiber-montanum	134725	134728	ycf1	TAT	+	0	0	0	2	|||||||||||||||||||||||||||||||X|||X||||||||||||||-||||||||||||||||||||||||||||||||||||||||||||||||||	GATTTCATAAAGTAATGTGATTTGCATATTATTAATCGAGTATTTATTCT	GATTTCAGAAAATAATGTGATTTGCATATTAATCGAGTATTTATTCTTTT
Zingiber-zerumbet	Deletion	136793	136793	Zingiber-montanum	136727	136730	ycf1	TTA	+	0	0	0	1	||||||||||||||||||||||||||||||||||||||||||||||||||-|||||||X||||||||||||||||||||||||||||||||||||||||||	CTTTTGGCAAGTATTCTTGTTTATTCTTATCATCATCGCATAATCTGGTC	CTTTTGGCAAGTATTCTTGTTTATTCTCATCATTGCATAATCTGGTCCTT
Zingiber-zerumbet	Insertion	137770	137779	Zingiber-montanum	137664	137664	ycf1	ACCCATAAT	+	0	0	0	0	||||||||||||||||||||||||||||||||||||||||||||||||||-||||||||||||||||||||||||||||||||||||||||||||||||||	ATTACGCATTGAATTTCCGGTAGTAGCATAATAAAAAAAGTCTTTGTGAT	ATTACGCATTGAATTTCCGGTAGTAGACCCATAATCATAATAAAAAAAGT
Zingiber-zerumbet	Deletion	139674	139674	Zingiber-montanum	139741	139749	rrn5-rrn4.5	CTTGGATA	+	0	0	0	0	||||||||||||||||||||||||||||||||||||||||||||||||||-||||||||||||||||||||||||||||||||||||||||||||||||||	CACCAAAGGCCTCTGCCCTTCCATCCCTTGGATAGATAGAGAGGGTGGGC	CACCAAAGGCCTCTGCCCTTCCATCCGATAGAGAGGGTGGGCAGAGCTTT
Zingiber-zerumbet	Deletion	141850	141850	Zingiber-montanum	141925	141933	rrn23	TTTTTGGG	+	0	0	0	2	||||||||||||X|||||||||||||||||||||||||||||||||||||-|X||||||||||||||||||||||||||||||||||||||||||||||||	TGGCCGACCTTGATCCCTCTTATTTTTTTTTGGGGGGGTCATATCTAGTA	TGGCCGACCTTGATCCCTCTTATTTTGAGGTCATATCTAGTATTCAGAGT
Zingiber-zerumbet	Insertion	143205	143206	Zingiber-montanum	143287	143287	trnA-UGC-trnA-UGC	C	+	0	0	0	0	||||||||||||||||||||||||||||||||||||||||||||||||||-||||||||||||||||||||||||||||||||||||||||||||||||||	CAGGAGAACCAGGAACGGAGAGCTCTCCCCTTTTTCCGTCCGACTCTTTG	CAGGAGAACCAGGAACGGAGAGCTCTCCCCCTTTTTCCGTCCGACTCTTT
Zingiber-zerumbet	Deletion	143813	143813	Zingiber-montanum	143895	143896	trnA-UGC	C	+	0	0	0	1	||||||||||||||||||||||||||||||||||||||||||||||||||-|||||||||X||||||||||||||||||||||||||||||||||||||||	GCGGAGCTCTACCAACTGAGCTATATCCCCCCAGCCTAGTGGAGTATGCA	GCGGAGCTCTACCAACTGAGCTATATCCCCCAGCCAAGTGGAGTATGCAT
Zingiber-zerumbet	Deletion	150315	150315	Zingiber-montanum	150399	150403	rps7-ndhB	AACC	+	0	0	0	0	||||||||||||||||||||||||||||||||||||||||||||||||||-||||||||||||||||||||||||||||||||||||||||||||||||||	AATCGGACGATATCTTTCTCGAAACAAACCAACCAAAAGGAAAAGAAAGA	AATCGGACGATATCTTTCTCGAAACAAACCAAAAGGAAAAGAAAGATGAA
Zingiber-zerumbet	Deletion	153522	153522	Zingiber-montanum	153610	153613	trnL-CAA-ycf2	CCG	+	0	0	0	1	|||||||||||||||||||||||||||||||||||||||||||X||||||-||||||||||||||||||||||||||||||||||||||||||||||||||	AGGAGTCCGTTTAGAAATCGTCCGCCCCGCCGCACCCACCCCCCGAGTAT	AGGAGTCCGTTTAGAAATCATCCGCCCCGCACCCACCCCCCGAGTATATG
Zingiber-zerumbet	Insertion	155012	155018	Zingiber-montanum	155458	155458	ycf2	AATAAG	+	0	0	0	0	||||||||||||||||||||||||||||||||||||||||||||||||||-||||||||||||||||||||||||||||||||||||||||||||||||||	TCCAAGTTCGAAGTACCATTTGTACAAATAAGAATCCCCTTCTTTACATG	TCCAAGTTCGAAGTACCATTTGTACAAATAAGAATAAGAATCCCCTTCTT
Zingiber-zerumbet	Insertion	155698	155704	Zingiber-montanum	156138	156138	ycf2	ATATCT	+	0	0	0	1	||||||||||||||||||||||||||||||||||||||||||||||||||-||||||||||||||||||||||X|||||||||||||||||||||||||||	GCATATCCATAGTTAGCACATTCGTCATATCTAGCAGCTCCGTATCAAAA	GCATATCCATAGTTAGCACATTCGTCATATCTATATCTAGCAGCTCCGTA
Zingiber-zerumbet	Deletion	155792	155792	Zingiber-montanum	156227	156230	ycf2	ACT	+	0	0	0	4	||||||||||||||||||||||||||||||||||||||||||||||||||-||||||||||XX|X||||||X|||||||||||||||||||||||||||||	ATATCGTCACGATAATCACTATCGTCACTATCACTATCATCAAAATCAAA	ATATCGTCACGATAATCACTATCGTCATCACTATCAGTATAATCAATAAA
Zingiber-zerumbet	Insertion	156121	156124	Zingiber-montanum	156558	156558	ycf2	TTT	+	0	0	0	0	||||||||||||||||||||||||||||||||||||||||||||||||||-||||||||||||||||||||||||||||||||||||||||||||||||||	TATTGAACTCATAATTCATTAGATACTTTTTATGAATGTCAACTAAGTAT	TATTGAACTCATAATTCATTAGATACTTTTTTTTATGAATGTCAACTAAG
Zingiber-zerumbet	Deletion	156344	156344	Zingiber-montanum	156779	156782	ycf2	CTC	+	0	0	0	1	|||||||||||||||||||||||||||||||||||||||X||||||||||-||||||||||||||||||||||||||||||||||||||||||||||||||	CTGTTCGCGACCCAGAATTCTATTTTCTCCTCATCAATCCAATCACCGTT	CTGTTCGCGACCCAGGATTCTATTTTCTCATCAATCCAATCACCGTTCAC

## Sheet: Sheet1
accD	accD	2
accD	atpF	1
atpF	clpP	7
atpF-atpH	ndhA	5
atpF-atpH	petD	1
atpF-atpH	rbcL	1
atpF-atpH	rpl16	2
atpF-atpH	rpl33	1
atpH-atpI	rpoC1	1
atpI-rps2	rps16	3
atpI-rps2	rps19	1
cemA-petA	rps3	1
clpP	rps4	1
clpP	ycf1	9
clpP	ycf2	11
clpP	ycf3	6
clpP
clpP	16 genes
clpP
clpP-psbB
ndhA
ndhA
ndhA
ndhA
ndhA
ndhB-rps7
ndhC-trnV-UAC
ndhC-trnV-UAC
ndhD-psaC
ndhE-ndhG
ndhF-rpl32
ndhF-rpl32
ndhF-rpl32
ndhG-ndhI
ndhJ-ndhK
petA-psbJ
petA-psbJ
petB intron
petB-petD
petD
petG-trnW-CCA
petN-psbM
petN-psbM
petN-psbM
psaA-ycf3
psaA-ycf3
psaI-ycf4
psaJ-rpl33
psbA-trnK-UUU
psbB-psbT
psbB-psbT
psbC-trnS-UGA
psbE-petL
psbE-petL
psbE-petL
psbH-petB
psbI-trnS-GCU
psbK-psbI
psbK-psbI
psbK-psbI
psbK-psbI
psbK-psbI
psbM-trnD-GUC
rbcL
rbcL-accD
rbcL-accD
rpl16
rpl16
rpl16-rps3
rpl16-rps3
rpl20-rps12
rpl20-rps12
rpl20-rps12
rpl32-trnL-UAG
rpl32-trnL-UAG
rpl33
rpl36-infA
rpoB-trnC-GCA
rpoB-trnC-GCA
rpoB-trnC-GCA
rpoB-trnC-GCA
rpoC1
rps12-clpP
rps16
rps16
rps16
rps16-trnQ-UUG
rps16-trnQ-UUG
rps16-trnQ-UUG
rps16-trnQ-UUG
rps16-trnQ-UUG
rps16-trnQ-UUG
rps16-trnQ-UUG
rps18-rpl20
rps19
rps19-trnH-GUG
rps2-rpoC2
rps2-rpoC2
rps3
rps3-rpl22
rps4
rps4-trnT-UGU
rps7-ndhB
rrn23
rrn5-rrn4.5
trnA-UGC
trnA-UGC-trnA-UGC
trnC-GCA-petN
trnC-GCA-petN
trnF-GAA-ndhJ
trnfM-CAU
trnG-GCC-trnG-GCC
trnG-GCC-trnG-GCC
trnG-GCC-trnG-GCC
trnG-GCC-trnR-UCU
trnG-GCC-trnR-UCU
trnG-UCC-trnfM-CAU
trnH-GUG-rpl2
trnK-UUU-matK
trnK-UUU-matK
trnK-UUU-matK
trnK-UUU-matK
trnK-UUU-rps16
trnK-UUU-rps16
trnL-CAA-ycf2
trnL-UAA-trnF-GAA
trnL-UAG
trnL-UAG-ccsA
trnM-CAU-atpE
trnM-CAU-atpE
trnP-UGG
trnQ-UUG-psbK
trnS-GCU
trnS-GCU-trnG-GCC
trnS-GCU-trnG-GCC
trnT-UGU-psbD
trnT-UGU-psbD
trnT-UGU-trnL-UAA
trnV-UAC-trnV-UAC
trnV-UAC-trnV-UAC
trnW-CCA-trnP-UGG
ycf1
ycf1
ycf1
ycf1
ycf1
ycf1
ycf1
ycf1
ycf1
ycf1
ycf2
ycf2
ycf2
ycf2
ycf2
ycf2
ycf2
ycf2
ycf2
ycf2
ycf2
ycf2-trnL-CAA
ycf3
ycf3
ycf3
ycf3
ycf3
ycf3
ycf3-trnS-GCU
ycf3-trnS-GCU
ycf4-cemA
