# Supplementary material for: Complete chloroplast genomes of Zingiber montanum and Zingiber zerumbet: Genome structure, comparative and phylogenetic analyses
Source: PLoS One. 2020 Jul 31;15(7):e0236590. doi: 10.1371/journal.pone.0236590 (PMC7394419; doi:10.1371/journal.pone.0236590)
Supplement: S8 Table — (XLSX) [file pone.0236590.s008.xlsx]

## Sheet: Z.montanum.SSR
region	all-SSR	1nuc	2nuc	3nuc	4nuc	5nuc	6nuc	Z. montanum						Z. zerumbet
Coding	71	57	5	0	6	2	1							region	all-SSR	1nuc	2nuc	3nuc	4nuc	5nuc	6nuc
Genome	240	165	40	10	20	4	1							Coding	71	60	5	0	6	0	0
IRa	26	20	2	1	2	1	0							Genome	200	151	24	4	20	1	0
IRb	26	20	2	1	2	1	0							IRa	24	20	2	0	2	0	0
LSC	149	100	27	6	14	2	0			Z. montanum	Z. zerumbet	Z. spectabile	Z. officinale	IRb	24	20	2	0	2	0	0
SSC	39	25	9	2	2	0	1		Coding	71	71	59	60	LSC	123	92	14	2	14	1	0
									Non-coding	169	129	131	137	SSC	29	19	6	2	2	0	0
Specifications										0.704167	0.645	0.689474	0.695431
==============
														0.6875	0.755	0.7578	0.7411
Sequence source file: "Zm.seq"										Z. montanum	Z. zerumbet	Z. spectabile	Z. officinale	Z. montanum	Z. zerumbet	Z. spectabile	Z. officinale
									Mononucleotide	165	151	144	146	0.6875	0.755	0.757895	0.741117
Definement of microsatellites (unit size / minimum number of repeats):									Dinucleotide	40	24	22	23	0.166667	0.12	0.115789	0.116751
(1/8) (2/5) (3/4) (4/3) (5/3) (6/3)									Trinucleotide	10	4	4	5
									Tetranucleotide	20	20	18	21	0.0833333	0.1	0.0947368	0.106599
Maximal number of bases interrupting 2 SSRs in a compound microsatellite: 100									Pentanucleotide	4	1	2	2
									Hexanucleotide	1	0	0	0
									all-SSR	240	200	190	197
															Tetranucleotide	20	20	18	21
RESULTS OF MICROSATELLITE SEARCH										827					Mononucleotide	165	151	144	146
================================															Dinucleotide	40	24	22	23
										Z. montanum	Z. zerumbet	Z. spectabile	Z. officinale			Zm	Zz
Total number of sequences examined: 1									LSC	149	123	123	119		Repeats
Total size of examined sequences (bp): 164464									SSC	39	29	46	32			Z. montanum	Z. zerumbet	Z. spectabile	Z. officinale	Z. montanum	Z. zerumbet	Z. spectabile	Z. officinale
Total number of identified SSRs: 240									IRa	26	24	14	23		A/T	160	146	139	143	0.969697	0.966887	0.965278	0.979452
Number of SSR containing sequences: 1									IRb	26	24	12	23		C/G	5	5	5	3
Number of sequences containing more than 1 SSR: 1															AG/CT	2	2	2	2
Number of SSRs present in compound formation: 60									Percent(%)	0.620833	0.615	0.647368	0.604061		AT/AT	38	22	20	21	0.95	0.916667	0.909091	0.913043
									LSC	0.6208	0.615	0.6473	0.604		AAG/CTT	2	1	1	1
															AAT/ATT	8	3	3	4
Distribution to different repeat type classes									SSC	0.1625	0.145	0.242105	0.162437		AAAC/GTTT	1	1	1	1
---------------------------------------------															AAAG/CTTT	2	5	4	4
									IRa	0.108333	0.12	0.0736842	0.116751		AAAT/ATTT	13	11	11	13	0.65	0.55	0.611111	0.619048
Unit size	Number of SSRs														AACT/AGTT	2	1	1	1
1	165								Irb	0.108333	0.12	0.0631579	0.116751		AATG/ATTC	2	2	1	2
2	40														AAAAT/ATTTT	1	0	1	1
3	10														AATAT/ATATT	1	0	0	0
4	20														AATTC/AATTG	2	0	0	0
5	4														AAATC/ATTTG	0	1	0	0
6	1														AAAAG/CTTTT	0	0	1	0
															AATAG/ATTCT	0	0	0	1
Frequency of identified SSR motifs															AAAAAT/ATTTTT	1	0	0	0
----------------------------------																240	200	190	197
Repeats	3	4	5	6	7	8	9	10	11	12	13	14	total
A	-	-	-	-	-	30	25	10	6	2			73		Z. spectabile			Z. officinale
C	-	-	-	-	-	2					1		3		Repeats	total		Repeats	total
G	-	-	-	-	-	2							2		A/T	139		A/T	143
T	-	-	-	-	-	39	27	11	6	2	1	1	87		C/G	5		C/G	3
AT	-	-	16	8	2	1				1			28		AG/CT	2		AG/CT	2
GA	-	-	1										1		AT/AT	20		AT/AT	21
TA	-	-	5	3	1	1							10		AAG/CTT	1		AAG/CTT	1
TC	-	-	1										1		AAT/ATT	3		AAT/ATT	4
AAT	-	2											2		AAAC/GTTT	1		AAAC/GTTT	1
AGA	-	1											1		AAAG/CTTT	4		AAAG/CTTT	4
ATA	-	2											2		AAAT/ATTT	11		AAAT/ATTT	13
ATT	-	1											1		AACT/AGTT	1		AACT/AGTT	1
TAA	-	1											1		AATG/ATTC	1		AATG/ATTC	2
TCT	-	1											1		AAAAG/CTTTT	1		AAAAT/ATTTT	1
TTA	-	1	1										2		AAAAT/ATTTT	1		AATAG/ATTCT	1
AAAT	2	1											3
AATA	2												2
AGAA	1												1
AGTT	1												1
ATAA	1												1
ATTT	2												2
CAAA	1												1
CATT	1												1
CTAA	1												1
GAAT	1												1
TATT	1												1
TTAT	2												2
TTCT	1												1
TTTA	2												2
AATAA	1												1
AATTG	1												1
ATATA	1												1
TCAAT	1												1
TTTTTA	1												1
Frequency of classified repeat types (considering sequence complementary)
-------------------------------------------------------------------------
															Zm			Zz
Repeats	3	4	5	6	7	8	9	10	11	12	13	14	total		Repeats	total		Repeats	total
A/T	-	-	-	-	-	69	52	21	12	4	1	1	160		A/T	160		A/T	146
C/G	-	-	-	-	-	4					1		5		C/G	5		C/G	5
AG/CT	-	-	2										2		AG/CT	2		AG/CT	2
AT/AT	-	-	21	11	3	2				1			38		AT/AT	38		AT/AT	22
AAG/CTT	-	2											2		AAG/CTT	2		AAG/CTT	1
AAT/ATT	-	7	1										8		AAT/ATT	8		AAT/ATT	3
AAAC/GTTT	1												1		AAAC/GTTT	1		AAAC/GTTT	1
AAAG/CTTT	2												2		AAAG/CTTT	2		AAAG/CTTT	5
AAAT/ATTT	12	1											13		AAAT/ATTT	13		AAAT/ATTT	11
AACT/AGTT	2												2		AACT/AGTT	2		AACT/AGTT	1
AATG/ATTC	2												2		AATG/ATTC	2		AATG/ATTC	2
AAAAT/ATTTT	1												1		AAAAT/ATTTT	1		AAATC/ATTTG	1
AATAT/ATATT	1												1		AATAT/ATATT	1
AATTC/AATTG	2												2		AATTC/AATTG	2
AAAAAT/ATTTTT	1												1		AAAAAT/ATTTTT	1
																Z. zerumbet	Z. montanum
Specifications																Zz	Zm
==============															Repeats
															A/T	146	160
Sequence source file: "Zz.seq"															C/G	5	5
															AG/CT	2	2
Definement of microsatellites (unit size / minimum number of repeats):															AT/AT	22	38
(1/8) (2/5) (3/4) (4/3) (5/3) (6/3)															AAG/CTT	1	2
															AAT/ATT	3	8
Maximal number of bases interrupting 2 SSRs in a compound microsatellite: 100															AAAC/GTTT	1	1
															AAAG/CTTT	5	2
															AAAT/ATTT	11	13
															AACT/AGTT	1	2
RESULTS OF MICROSATELLITE SEARCH															AATG/ATTC	2	2
================================															AAAAT/ATTTT	0	1
															AATAT/ATATT	0	1
Total number of sequences examined: 1															AATTC/AATTG	0	2
Total size of examined sequences (bp): 163589															AAATC/ATTTG	1	0
Total number of identified SSRs: 200															AAAAAT/ATTTTT	0	1
Number of SSR containing sequences: 1
Number of sequences containing more than 1 SSR: 1
Number of SSRs present in compound formation: 46
Distribution to different repeat type classes
---------------------------------------------
Unit size	Number of SSRs
1	151
2	24
3	4
4	20
5	1
Frequency of identified SSR motifs
----------------------------------
Repeats	3	4	5	6	7	8	9	10	11	12	13	14	15	16	17	18	total
A	-	-	-	-	-	38	15	5	4				1			1	64
C	-	-	-	-	-	2	1										3
G	-	-	-	-	-	2											2
T	-	-	-	-	-	45	22	5	3	6			1				82
AT	-	-	9	4	2	1											16
GA	-	-	1														1
TA	-	-	5		1												6
TC	-	-	1														1
AAT	-	1															1
TAA	-	1															1
TCT	-	1															1
TTA	-		1														1
AAAT	2	1															3
AATA	2																2
AGAA	1																1
ATAA	2																2
ATTT	2																2
CAAA	1																1
CATT	1																1
CTAA	1																1
GAAA	2																2
GAAT	1																1
TTAT	1																1
TTCT	2																2
TTTA	1																1
ATTTG	1																1
Frequency of classified repeat types (considering sequence complementary)
-------------------------------------------------------------------------
Repeats	3	4	5	6	7	8	9	10	11	12	13	14	15	16	17	18	total
A/T	-	-	-	-	-	83	37	10	7	6			2			1	146
C/G	-	-	-	-	-	4	1										5
AG/CT	-	-	2														2
AT/AT	-	-	14	4	3	1											22
AAG/CTT	-	1															1
AAT/ATT	-	2	1														3
AAAC/GTTT	1																1
AAAG/CTTT	5																5
AAAT/ATTT	10	1															11
AACT/AGTT	1																1
AATG/ATTC	2																2
AAATC/ATTTG	1																1
ID	SSR nr.	SSR type	SSR	size	start	end
Scaffold1	1	c	(A)9taaata(T)11	26	1415	1440
Scaffold1	2	p2	(AT)5	10	2664	2673
Scaffold1	3	p1	(A)8	8	3041	3048
Scaffold1	4	p3	(AAT)4	12	3467	3478
Scaffold1	5	p1	(A)8	8	3926	3933
Scaffold1	6	p1	(A)9	9	4335	4343
Scaffold1	7	p1	(A)8	8	4447	4454
Scaffold1	8	p1	(A)9	9	4690	4698
Scaffold1	9	p4	(TATT)3	12	4881	4892
Scaffold1	10	p1	(A)8	8	5253	5260
Scaffold1	11	p1	(T)10	10	5621	5630
Scaffold1	12	p1	(A)10	10	5966	5975
Scaffold1	13	p1	(A)9	9	6236	6244
Scaffold1	14	c	(A)8tgttaaatattattaatattaaat(A)10	42	6509	6550
Scaffold1	15	p1	(T)10	10	6681	6690
Scaffold1	16	p1	(A)10	10	7220	7229
Scaffold1	17	p2	(TA)6	12	7607	7618
Scaffold1	18	p3	(ATT)4	12	8058	8069
Scaffold1	19	p1	(T)8	8	8338	8345
Scaffold1	20	p1	(T)10	10	8575	8584
Scaffold1	21	c	(AT)6(TA)6	24	8978	9001
Scaffold1	22	p2	(AT)6	12	9341	9352
Scaffold1	23	p1	(T)9	9	9605	9613
Scaffold1	24	p4	(TTTA)3	12	9734	9745
Scaffold1	25	p4	(TTAT)3	12	12707	12718
Scaffold1	26	c	(T)9ca(T)8gaatgaaaaaaggaaatatgattataaaaattaa(AAT)4	65	12891	12955
Scaffold1	27	p1	(T)8	8	13126	13133
Scaffold1	28	c	(T)9atttatttccac(TTTA)3	33	13656	13688
Scaffold1	29	p1	(T)8	8	14062	14069
Scaffold1	30	p1	(A)8	8	14554	14561
Scaffold1	31	c	(AT)6taatatgtaatagtaataaaaaagtaccaatagatattaattattaatatcttaacttaaattaagaatttatttattaattatttatttaatttattaa(TTAT)3	124	14691	14814
Scaffold1	32	c*	(AT)8aaataaatatataaataagaaatatataatgaattgaatctaatttcaatttgaattaaaccggat(AATA)3(AT)6*	103	14944	15046
Scaffold1	33	c	(AAAT)4ataataaacaatactat(A)8	41	15185	15225
Scaffold1	34	p1	(T)8	8	15365	15372
Scaffold1	35	p1	(T)8	8	15478	15485
Scaffold1	36	p1	(A)11	11	15615	15625
Scaffold1	37	p1	(T)11	11	17382	17392
Scaffold1	38	c	(T)12gttttcggtggtataaaaatgccgctgtgcctagatatcttatctgcctctccaggaaaataaatatctccggaaaatatttttagttcaatata(T)10	117	19528	19644
Scaffold1	39	p1	(A)10	10	19782	19791
Scaffold1	40	p2	(AT)5	10	21007	21016
Scaffold1	41	p1	(T)9	9	22314	22322
Scaffold1	42	p1	(A)8	8	23476	23483
Scaffold1	43	p1	(T)9	9	24082	24090
Scaffold1	44	p1	(T)8	8	27347	27354
Scaffold1	45	c	(T)8caacatg(A)8	23	28450	28472
Scaffold1	46	c	(T)9atagcaattttgcttgtggcaacagaagtcaggtcacaccatatcataatttctactttttctattgtattatagaaaac(A)11	100	28610	28709
Scaffold1	47	p1	(A)9	9	28917	28925
Scaffold1	48	c	(A)8gaaaagaattagtaatagaatcttagtaaaagaatatggatgaatactctttttttacctattttata(T)8	84	29060	29143
Scaffold1	49	c	(T)8ctcaaaatctggtccttgggtgtgactcaaaccgatacaaatagggatgaagtgagtcttacttagtaatatgattgactctcactatt(A)9	106	29323	29428
Scaffold1	50	p1	(A)8	8	29773	29780
Scaffold1	51	p1	(A)11	11	30889	30899
Scaffold1	52	p1	(T)10	10	31336	31345
Scaffold1	53	c	(C)8aaaaaaac(A)10	26	31952	31977
Scaffold1	54	c	(T)14gctttattttatttaatttgtatttatataaaatac(TA)6	62	33310	33371
Scaffold1	55	p1	(A)12	12	34144	34155
Scaffold1	56	c	(TCT)4tgctggatactccatgggaataaatcacta(T)8cgctacatatacatatccagtctaccattatttaaagatttaatctagtttaggggcaag(A)8	118	34647	34764
Scaffold1	57	p1	(G)8	8	36512	36519
Scaffold1	58	p1	(G)8	8	36783	36790
Scaffold1	59	p1	(A)10	10	37723	37732
Scaffold1	60	p2	(AT)6	12	38002	38013
Scaffold1	61	p2	(TA)7	14	38161	38174
Scaffold1	62	p2	(TA)5	10	38828	38837
Scaffold1	63	c	(C)13(A)9	22	38978	38999
Scaffold1	64	p1	(T)11	11	39484	39494
Scaffold1	65	p1	(T)9	9	44288	44296
Scaffold1	66	p1	(T)8	8	44471	44478
Scaffold1	67	p1	(A)11	11	46713	46723
Scaffold1	68	p1	(A)8	8	47210	47217
Scaffold1	69	c*	(AT)5(T)11*attttccaaataatttctatattagatagattttatatatatcttttat(A)8	77	49289	49365
Scaffold1	70	p1	(A)9	9	49677	49685
Scaffold1	71	c	(AT)6gaactgatgggggatagacagacaaaaaaactagataggagcatacaatacaatttttcaatatagaaaaaattatctaacgaattaaacaggtc(CAAA)3	119	49850	49968
Scaffold1	72	p1	(T)8	8	51189	51196
Scaffold1	73	p1	(T)8	8	51372	51379
Scaffold1	74	p1	(T)8	8	52075	52082
Scaffold1	75	p2	(AT)6	12	53566	53577
Scaffold1	76	p1	(A)9	9	53778	53786
Scaffold1	77	p4	(ATTT)3	12	55346	55357
Scaffold1	78	c	(T)8caaaagaaatatcaagtacatgaaatcacgagtaaatctctttaatttctctatcattatagaaaagaccatctatattggattcca(AT)5aatttgaacccgaactacatttatgattcagtatttcgatctcgttggctattgttctttcta(T)9	177	57806	57982
Scaffold1	79	p1	(T)9	9	58306	58314
Scaffold1	80	p1	(A)8	8	59954	59961
Scaffold1	81	c	(ATA)4aaaaa(AT)5aataaaatgcatttttattataat(TA)5	61	60078	60138
Scaffold1	82	c	(AT)5aatacgacatataaatgcaagataa(AT)6ttaatacgacatataaatataataaaacatgaatataaaatatgacataaat(ATATA)3	114	60255	60368
Scaffold1	83	p2	(AT)5	10	60542	60551
Scaffold1	84	p3	(AGA)4	12	62229	62240
Scaffold1	85	p2	(AT)5	10	62958	62967
Scaffold1	86	p2	(AT)7	14	63132	63145
Scaffold1	87	p1	(T)8	8	63992	63999
Scaffold1	88	p4	(CTAA)3	12	64492	64503
Scaffold1	89	c	(A)9ttcaattcacagatcaaaatg(A)8	38	64879	64916
Scaffold1	90	p2	(AT)5	10	66853	66862
Scaffold1	91	p4	(AGAA)3	12	67202	67213
Scaffold1	92	p1	(T)8	8	67422	67429
Scaffold1	93	p1	(A)8	8	68464	68471
Scaffold1	94	p1	(T)9	9	69834	69842
Scaffold1	95	p1	(A)10	10	71951	71960
Scaffold1	96	c	(A)8ttccca(T)9aaacatgttcgttcattcctattactta(T)9	60	72069	72128
Scaffold1	97	p1	(T)11	11	74192	74202
Scaffold1	98	c	(AATAA)3tggtttgtttagatcgaactcgaagtgccatgctattattacttattattcatattcaatatggcgaaggcatagtgtttc(T)9	105	74364	74468
Scaffold1	99	p4	(ATAA)3	12	74655	74666
Scaffold1	100	p1	(T)8	8	75184	75191
Scaffold1	101	p1	(T)10	10	75405	75414
Scaffold1	102	p1	(T)8	8	76125	76132
Scaffold1	103	p1	(T)8	8	76883	76890
Scaffold1	104	p1	(T)8	8	77706	77713
Scaffold1	105	p1	(A)12	12	78537	78548
Scaffold1	106	p1	(T)8	8	78890	78897
Scaffold1	107	c	(AT)5tcctatactaa(AT)12gtaatagttaaaaaagataaataaatagttaaataagagtcaatacacattac(A)11	109	79106	79214
Scaffold1	108	p1	(A)9	9	80933	80941
Scaffold1	109	p1	(T)10	10	83428	83437
Scaffold1	110	p1	(T)8	8	85770	85777
Scaffold1	111	p1	(A)8	8	86052	86059
Scaffold1	112	p4	(TTCT)3	12	86249	86260
Scaffold1	113	c	(AGTT)3attagtttttttattatacttattattatacttattaagttaagtttaagtaacttattaagtttaagtagggatcagtc(T)8	100	86445	86544
Scaffold1	114	p1	(T)9	9	87879	87887
Scaffold1	115	c	(T)9agtgaacgtgtcatgtcacagtgtattactcc(T)9	50	88259	88308
Scaffold1	116	p1	(A)9	9	88526	88534
Scaffold1	117	p1	(A)8	8	91564	91571
Scaffold1	118	p1	(A)8	8	92877	92884
Scaffold1	119	c	(A)9catatttttggg(GA)5	31	94118	94148
Scaffold1	120	p1	(A)9	9	94487	94495
Scaffold1	121	p1	(T)10	10	95971	95980
Scaffold1	122	p2	(TA)5	10	99071	99080
Scaffold1	123	c	(T)8gaatatctactta(T)10	31	103658	103688
Scaffold1	124	p1	(A)9	9	110299	110307
Scaffold1	125	p3	(ATA)4	12	114040	114051
Scaffold1	126	p1	(T)8	8	115220	115227
Scaffold1	127	p1	(A)11	11	115435	115445
Scaffold1	128	p5	(TCAAT)3	15	115803	115817
Scaffold1	129	p1	(T)10	10	116424	116433
Scaffold1	130	p1	(A)9	9	116949	116957
Scaffold1	131	p1	(A)9	9	117068	117076
Scaffold1	132	p4	(ATTT)3	12	117198	117209
Scaffold1	133	p1	(A)9	9	117411	117419
Scaffold1	134	p1	(A)8	8	117608	117615
Scaffold1	135	c	(GAAT)3ggaaaaactggttaaagggtaattatgcatacaatttatctcagagcaaatggtctcaattagtattagtagcgaaaaaatggcg(A)8	105	117955	118059
Scaffold1	136	p1	(T)8	8	118911	118918
Scaffold1	137	p1	(A)9	9	120631	120639
Scaffold1	138	c	(T)8cttagctataccttagctatactatatatgtcatagggtatgtatacatatgcgtaattactatgatccatattataat(TA)8tc(AT)5gagc(AT)5	129	120790	120918
Scaffold1	139	p1	(T)9	9	121162	121170
Scaffold1	140	p3	(TAA)4	12	122073	122084
Scaffold1	141	c	(AATA)3ggagttaatatcattcctattgccattacaaaagtaattagtatttttgacattaaaagaaatcttttactagtaattattcc(A)8ctaatgattctgcaacaaaaccactcattcccggcaatgcaagagaagccattgaaaaactactgaacatggtaaaaagttttggcattgggatcgata(C)8	210	123871	124080
Scaffold1	142	p1	(A)8	8	125103	125110
Scaffold1	143	c	(AT)5ccatatttc(AT)7catatatacataataatataaatatataattcatatattataatattatagtttcttagttattatatatactatattttacatgttattatacacgt(TA)5	141	125934	126074
Scaffold1	144	p1	(T)10	10	126708	126717
Scaffold1	145	p1	(A)9	9	126937	126945
Scaffold1	146	c	(A)8taagtcaaatcatgactttactaaatagtcaagg(A)9ggtttatccaatttatgataccttcctaattgaattaaatcttaatatggatataactatatagaatatatataattagttatctat(TA)5	148	127283	127430
Scaffold1	147	p4	(AAAT)3	12	127586	127597
Scaffold1	148	p1	(T)8	8	128495	128502
Scaffold1	149	p1	(A)9	9	128972	128980
Scaffold1	150	p1	(T)8	8	129264	129271
Scaffold1	151	p1	(T)8	8	129376	129383
Scaffold1	152	p1	(T)13	13	129492	129504
Scaffold1	153	p1	(A)8	8	129828	129835
Scaffold1	154	p1	(T)9	9	131624	131632
Scaffold1	155	c	(T)8ctttcttttccacggatttttccgattaggaaaaagagaata(AT)5tattt(TTA)5taataattcattattataataatgaattatgttaaatgttatttcca(T)8	135	132038	132172
Scaffold1	156	p1	(T)9	9	133381	133389
Scaffold1	157	c	(T)12acaaaaaacgctttccctttttcgattcattcccatccaatcaaaaaag(T)8gtatagatttgtttctttttcttgatgttttgaaag(A)8gatc(T)9caatt(TTTTTA)3	149	133531	133679
Scaffold1	158	p2	(AT)5	10	133987	133996
Scaffold1	159	c	(T)8cgccattttttcgctactaatactaattgagaccatttgctctgagataaattgtatgcataattaccctttaaccagtttttc(CATT)3	104	134169	134272
Scaffold1	160	p1	(T)8	8	134613	134620
Scaffold1	161	p1	(T)9	9	134809	134817
Scaffold1	162	p4	(AAAT)3	12	135019	135030
Scaffold1	163	p1	(T)9	9	135152	135160
Scaffold1	164	p1	(T)9	9	135271	135279
Scaffold1	165	p1	(A)10	10	135795	135804
Scaffold1	166	p5	(AATTG)3	15	136410	136424
Scaffold1	167	p1	(T)11	11	136783	136793
Scaffold1	168	p1	(A)8	8	137001	137008
Scaffold1	169	p3	(TTA)4	12	138176	138187
Scaffold1	170	p1	(T)9	9	141921	141929
Scaffold1	171	c	(A)10taagtagatattc(A)8	31	148540	148570
Scaffold1	172	p2	(AT)5	10	153147	153156
Scaffold1	173	p1	(A)10	10	156248	156257
Scaffold1	174	p1	(T)9	9	157733	157741
Scaffold1	175	c	(TC)5cccaaaaatatg(T)9	31	158080	158110
Scaffold1	176	p1	(T)8	8	159344	159351
Scaffold1	177	p1	(T)8	8	160657	160664
Scaffold1	178	p1	(T)9	9	163789	163797
Scaffold1	179	c	(A)9ggagtaatacactgtgacatgacacgttcact(A)9	50	164015	164064
Scaffold1	180	p1	(A)9	9	164436	164444
ID	SSR nr.	SSR type	SSR	size	start	end	FORWARD PRIMER1 (5'-3')	Tm	REVERSE PRIMER1 (5'-3')	Tm	PRODUCT1 size (bp)	start (bp)	end (bp)
Scaffold1	1	c	(A)9taaata(T)11	26	1415	1440	CCAATATCAACCGAACAGACGT	58.741	CGACTAGTTCCGGGTTCGAG	59.902	170	899	1068
Scaffold1	2	p2	(AT)5	10	2664	2673	TCGGCACACTCCAAGATGTT	59.604	TGCAGTTCCTTCTCCACGAA	59.244	245	876	1120
Scaffold1	3	p1	(A)8	8	3041	3048	ACTGCAGCGAAAATGGAATTTCT	59.743	TGAACCCCAAAACTCCTTGG	57.919	221	942	1162
Scaffold1	4	p3	(AAT)4	12	3467	3478	TTTCCACGTGAAGCAGAGGT	59.532	TCAGGTTGCAAAAATAAAGGGTCA	59.348	263	870	1132
Scaffold1	5	p1	(A)8	8	3926	3933	TGGAATTGGAGCCATGAAGC	58.522	CCACGACTGATCCTCAAAGGT	59.724	253	917	1169
Scaffold1	6	p1	(A)9	9	4335	4343	TGAATTAGACTGCGCGACCC	60.46	GTCCGTCGGAATTTTGGCAT	59.191	144	924	1067
Scaffold1	7	p1	(A)8	8	4447	4454	TGAATTAGACTGCGCGACCC	60.46	TGACGGGTTTGTATTGCCGG	60.956	235	812	1046
Scaffold1	8	p1	(A)9	9	4690	4698	GGATAGGGTCGGGATAAGGAGA	59.957	GGAATCCAGCAACAAACAAGGA	59.372	269	848	1116
Scaffold1	9	p4	(TATT)3	12	4881	4892	TCCTTGTTTGTTGCTGGATTCC	59.372	GTGCTCGACCAACAGGAACT	60.25	253	904	1156
Scaffold1	10	p1	(A)8	8	5253	5260	ATCTCTCCCTTCTCGTCGGG	60.467	TCCCCTGGGACTATGTCAGA	58.984	194	867	1060
Scaffold1	11	p1	(T)10	10	5621	5630	GGGCAGCAACATACCTTTTGT	59.382	ACGTGATGGAGCTCGAGTAG	58.982	280	881	1160
Scaffold1	12	p1	(A)10	10	5966	5975	ATGTCCTTCAAGTCGCACGT	59.966	ACCCTTATCCCAGATTTGCA	56.477	275	927	1201
Scaffold1	13	p1	(A)9	9	6236	6244	AGGGTAAAGTTCAGTAAGGATCA	56.637	TGTTTTGGGGTCGTTGGACG	61.096	279	927	1205
Scaffold1	14	c	(A)8tgttaaatattattaatattaaat(A)10	42	6509	6550	TCAAGTACCAACCAAGAGTTCA	57.236	TGGAAAAATTGTCGAACCTGAAGT	59.357	236	976	1211
Scaffold1	15	p1	(T)10	10	6681	6690	TCAAGTACCAACCAAGAGTTCA	57.236	TGATGGAAAAATTGTCGAACCTGA	59.175	239	804	1042
Scaffold1	16	p1	(A)10	10	7220	7229	ATGCCTTTGTTTCACGCTGC	60.319	AGGATCACACTGTATCCCACA	58.167	266	827	1092
Scaffold1	17	p2	(TA)6	12	7607	7618	GCCACGCCCCATTTTTATCC	59.896	TTGAATTCTACGTAATGATCAATGAA	55.603	260	792	1051
Scaffold1	18	p3	(ATT)4	12	8058	8069	CCTTTGTTTGGCAAGCTGCT	59.895	TGCTCACTGAAAGATGAGAACGA	59.994	272	858	1129
Scaffold1	19	p1	(T)8	8	8338	8345	GGGTCTAGGTCCCGTACAAT	58.214	AGACTAAGCATTACACAACCTCCA	59.714	275	861	1135
Scaffold1	20	p1	(T)10	10	8575	8584	CGTAATCCTGGACGTGAGGA	58.899	GGCTGAGTGGACTAAAGCGT	60.037	275	975	1249
Scaffold1	21	c	(AT)6(TA)6	24	8978	9001	No primer
Scaffold1	22	p2	(AT)6	12	9341	9352	AAGATTTATTCCCCCGGCCC	59.812	TCCTGTTAGCCGGGGACTTA	59.958	197	888	1084
Scaffold1	23	p1	(T)9	9	9605	9613	AGGGAAGGGGTATCTCCGTT	59.658	TCAATTGGAAGACTGGATCCAG	57.774	228	981	1208
Scaffold1	24	p4	(TTTA)3	12	9734	9745	AGGGAAGGGGTATCTCCGTT	59.658	TCAATTGGAAGACTGGATCCAG	57.774	228	852	1079
Scaffold1	25	p4	(TTAT)3	12	12707	12718	TCATTTGGCTCTCACGCTCA	59.679	TCTGGTCTAGTCGGAAGAGTCT	59.427	162	978	1139
Scaffold1	26	c	(T)9ca(T)8gaatgaaaaaaggaaatatgattataaaaattaa(AAT)4	65	12891	12955	AGACTCTTCCGACTAGACCAGA	59.427	TGCCGAATCGACGACCTATG	59.97	198	934	1131
Scaffold1	27	p1	(T)8	8	13126	13133	CATAGGTCGTCGATTCGGCA	59.97	AAGTCCGGACAAAACATGGT	57.642	186	877	1062
Scaffold1	28	c	(T)9atttatttccac(TTTA)3	33	13656	13688	TCACTCCGATCGCCCTTTTT	59.676	TCATTGTTTGGAAGTGTTTCAACA	57.969	233	967	1199
Scaffold1	29	p1	(T)8	8	14062	14069	TGCGGTAATTCCTCATCTTCA	57.095	TTTACGGACTGGTTGTGGCA	59.819	218	854	1071
Scaffold1	30	p1	(A)8	8	14554	14561	ACGGAATCATCAGAACTATCTCGT	59.419	TTGATTGCAGCTCACACTGT	58.029	171	896	1066
Scaffold1	31	c	(AT)6taatatgtaatagtaataaaaaagtaccaatagatattaattattaatatcttaacttaaattaagaatttatttattaattatttatttaatttattaa(TTAT)3	124	14691	14814	No primer
Scaffold1	32	c*	(AT)8aaataaatatataaataagaaatatataatgaattgaatctaatttcaatttgaattaaaccggat(AATA)3(AT)6*	103	14944	15046	No primer
Scaffold1	33	c	(AAAT)4ataataaacaatactat(A)8	41	15185	15225	TCTAGCCTTACAATACTACATACAA	55.099	AGGCTCTAAACCCCCGTCTA	59.663	278	963	1240
Scaffold1	34	p1	(T)8	8	15365	15372	TCACATATCCATTCTTTTCTTCCA	56.088	AGAAGGGCTGGGGAGGTTAT	59.954	156	957	1112
Scaffold1	35	p1	(T)8	8	15478	15485	ATAACCTCCCCAGCCCTTCT	59.954	GCCGCGGCTTATATAGGTGA	59.754	227	980	1206
Scaffold1	36	p1	(A)11	11	15615	15625	ATAACCTCCCCAGCCCTTCT	59.954	GCCGCGGCTTATATAGGTGA	59.754	227	843	1069
Scaffold1	37	p1	(T)11	11	17382	17392	ACCAAAATGAACTCCGGCCT	59.888	AGGTCAATTCCCGGCAGAAG	60.035	168	915	1082
Scaffold1	38	c	(T)12gttttcggtggtataaaaatgccgctgtgcctagatatcttatctgcctctccaggaaaataaatatctccggaaaatatttttagttcaatata(T)10	117	19528	19644	GGGTGTGATCCGTTGGACAT	60.035	ACAAGAAGTCGAGTAGGCGG	59.473	210	944	1153
Scaffold1	39	p1	(A)10	10	19782	19791	CCGCCTACTCGACTTCTTGT	59.473	CGGGAATTACTAAATATGGGACCG	59.067	244	880	1123
Scaffold1	40	p2	(AT)5	10	21007	21016	GCAAGACACCGCAAACCAAT	59.968	GCTATGGAGCTCGCAAAGGA	60.179	235	981	1215
Scaffold1	41	p1	(T)9	9	22314	22322	CATCGGAGCCACAAAGGACT	60.036	TTGTCTCCAGCTATCGGGGA	60.033	272	869	1140
Scaffold1	42	p1	(A)8	8	23476	23483	AACCCTCCTCCCCTAACTCC	59.956	GGGGAATCCAACCCTACAGG	59.449	280	857	1136
Scaffold1	43	p1	(T)9	9	24082	24090	TGCTTAAATGCAATCTCGCT	56.114	GTCATCCCGCTCAATCCGAT	59.966	245	938	1182
Scaffold1	44	p1	(T)8	8	27347	27354	CCCGCCTACACAAGCAAATT	59.112	GCCCGTGTGAGTAGGAAACA	59.966	204	938	1141
Scaffold1	45	c	(T)8caacatg(A)8	23	28450	28472	GCCAGTAGTAATATGGTTTCCCCT	59.896	ACCTGACTTCTGTTGCCACA	59.454	241	961	1201
Scaffold1	46	c	(T)9atagcaattttgcttgtggcaacagaagtcaggtcacaccatatcataatttctactttttctattgtattatagaaaac(A)11	100	28610	28709	TGCCGGTATAGCTATCCACCT	60.203	ACCCACACCCCAAAAACAAA	58.342	243	957	1199
Scaffold1	47	p1	(A)9	9	28917	28925	AAAAAGACTCGTCCCGGTCC	59.966	ACACCCCTTAAAAACTCCCCC	59.852	275	834	1108
Scaffold1	48	c	(A)8gaaaagaattagtaatagaatcttagtaaaagaatatggatgaatactctttttttacctattttata(T)8	84	29060	29143	GGGGGAGTTTTTAAGGGGTGT	59.852	GATCAGGCGACACCCAGATT	59.821	231	945	1175
Scaffold1	49	c	(T)8ctcaaaatctggtccttgggtgtgactcaaaccgatacaaatagggatgaagtgagtcttacttagtaatatgattgactctcactatt(A)9	106	29323	29428	AATCTGGGTGTCGCCTGATC	59.821	TCGACCTCTGATTTTCGTCGT	59.461	268	893	1160
Scaffold1	50	p1	(A)8	8	29773	29780	TCCAGACTCACGAGGGTCTC	60.323	ACATGTGGGAATACTAAGACCT	56.249	131	912	1042
Scaffold1	51	p1	(A)11	11	30889	30899	AGCTTCTTGTGGTGGGAAATCT	59.891	TGATCTGGCTGGAATCATAAGT	56.946	278	977	1254
Scaffold1	52	p1	(T)10	10	31336	31345	AGGAACTAGAATGAACAGTGCAGT	59.959	CCGATTCAGTATCATCAGGATGC	59.069	171	934	1104
Scaffold1	53	c	(C)8aaaaaaac(A)10	26	31952	31977	GGAACTGGAACTGGAAGGCA	59.89	GTGCCTCGACAGAGTACTCG	59.903	178	900	1077
Scaffold1	54	c	(T)14gctttattttatttaatttgtatttatataaaatac(TA)6	62	33310	33371	GGATGGGAATAAATGAACCGTCC	59.432	ATGCTGGACCAATCACTGCC	60.682	195	964	1158
Scaffold1	55	p1	(A)12	12	34144	34155	GGTTCAAATCCGATAAGGGGC	59.046	ACTCTCTCATTACAGGATAGGGT	57.589	271	911	1181
Scaffold1	56	c	(TCT)4tgctggatactccatgggaataaatcacta(T)8cgctacatatacatatccagtctaccattatttaaagatttaatctagtttaggggcaag(A)8	118	34647	34764	CGCGCAAGGCAAGAATTTGT	60.664	TCCAGAATATATCCTTTGAACGGGT	59.631	207	958	1164
Scaffold1	57	p1	(G)8	8	36512	36519	GGCCGGAGCAATGAACCTAT	60.179	TTCTTCAAGAGTCTCGGGCC	59.391	238	885	1122
Scaffold1	58	p1	(G)8	8	36783	36790	TATGATACCTGGGCCCCTGG	60.476	CCATACAAATGCACGGCGAG	59.972	243	981	1223
Scaffold1	59	p1	(A)10	10	37723	37732	CGAGCCATTCCCTTTCCCTT	60.034	TATCGGGGGTTCGAATCCCT	60.105	109	974	1082
Scaffold1	60	p2	(AT)6	12	38002	38013	ACCGGTTTTCAAGACCGGAG	60.25	ACATGGAGTCGAGGGGAGTT	60.252	254	822	1075
Scaffold1	61	p2	(TA)7	14	38161	38174	CGTAGAAACATCCCAGCCCA	59.748	CCCTCGCTTAGTCACTTAGTCA	59.247	275	769	1043
Scaffold1	62	p2	(TA)5	10	38828	38837	AGAGATAAGATCGCAAATTCGAACT	58.723	TCAAATCCTGTCTCCGCAACA	59.928	280	945	1224
Scaffold1	63	c	(C)13(A)9	22	38978	38999	AGAGATAAGATCGCAAATTCGAACT	58.723	TCAAATCCTGTCTCCGCAACA	59.928	280	795	1074
Scaffold1	64	p1	(T)11	11	39484	39494	CCGATGGAGACGTGTAGGTG	59.899	CGATGGATAGGGAGGATGAGG	58.893	278	907	1184
Scaffold1	65	p1	(T)9	9	44288	44296	GTCTGGCCCATTCCTCGAAA	60.035	AGATCCGAACACTTGCCTCG	60.109	273	833	1105
Scaffold1	66	p1	(T)8	8	44471	44478	AGTACTTTCCCGGCGAAACA	59.606	TGGTATCTCATAGGGATAAAACGGT	59.158	262	970	1231
Scaffold1	67	p1	(A)11	11	46713	46723	GAGGCTGCATCAATCGAGGA	59.894	TCCGACAACTTCCGGAGAAA	58.958	206	865	1070
Scaffold1	68	p1	(A)8	8	47210	47217	AACCGAGGATTGTACTGCGG	60.108	ACAAATTATTGAATCGTCCCGTGT	59.302	214	901	1114
Scaffold1	69	c*	(AT)5(T)11*attttccaaataatttctatattagatagattttatatatatcttttat(A)8	77	49289	49365	No primer
Scaffold1	70	p1	(A)9	9	49677	49685	CGGAAAGGGAAGAGATAGGACG	59.965	TGTCTGTCTATCCCCCATCAGT	60.023	231	977	1207
Scaffold1	71	c	(AT)6gaactgatgggggatagacagacaaaaaaactagataggagcatacaatacaatttttcaatatagaaaaaattatctaacgaattaaacaggtc(CAAA)3	119	49850	49968	ACCTATCCATATTGAATTCCGGA	56.898	AGCGTCTACCAATTTCGCCA	60.037	269	915	1183
Scaffold1	72	p1	(T)8	8	51189	51196	AGTGCCGTCTCCTTTTTCTT	57.36	TGGACCCCGGAAAGTCAAAG	59.89	128	934	1061
Scaffold1	73	p1	(T)8	8	51372	51379	CTTTGACTTTCCGGGGTCCA	59.89	ACGCCCCGTTCTAGATGAAA	59.1	206	859	1064
Scaffold1	74	p1	(T)8	8	52075	52082	GGCAATCGAAGCCCAAAGATC	59.934	CCCCCGAATTAGTGAATCAGGA	59.562	208	849	1056
Scaffold1	75	p2	(AT)6	12	53566	53577	TGTCTTGGGTTCTCTATCCTCT	57.661	CAACGGATTGAATCAAATTAATTAAGA	55.604	279	886	1164
Scaffold1	76	p1	(A)9	9	53778	53786	TCCGTTGAATTGAGAGGTGACA	59.633	ACCCCATTGTTTGGTGTTATCA	58.149	279	946	1224
Scaffold1	77	p4	(ATTT)3	12	55346	55357	ACGTGTAAACGAGGTGCTCT	59.328	GGAACCCATCACTTCGGGAA	59.673	204	884	1087
Scaffold1	78	c	(T)8caaaagaaatatcaagtacatgaaatcacgagtaaatctctttaatttctctatcattatagaaaagaccatctatattggattcca(AT)5aatttgaacccgaactacatttatgattcagtatttcgatctcgttggctattgttctttcta(T)9	177	57806	57982	AAGTTCAGCCAATCCCTCTT	56.715	AATCCTAGATGTGAAAATAGGCA	55.433	270	981	1250
Scaffold1	79	p1	(T)9	9	58306	58314	TGCAAAACAAACATTAGGTTGCG	59.446	TGGTGACATAAGTCCCTCCCT	59.92	263	852	1114
Scaffold1	80	p1	(A)8	8	59954	59961	GCCGCTGCTTGTGAAGTATG	59.902	AGTAAAAGAAACAGAAACATATATGCA	56.141	263	823	1085
Scaffold1	81	c	(ATA)4aaaaa(AT)5aataaaatgcatttttattataat(TA)5	61	60078	60138	AGAACGAGTAAACGAGTATCCT	56.42	ACATGGTATGTTAAATATGGGTATGT	56.528	275	882	1156
Scaffold1	82	c	(AT)5aatacgacatataaatgcaagataa(AT)6ttaatacgacatataaatataataaaacatgaatataaaatatgacataaat(ATATA)3	114	60255	60368	AACATACCCATATTTAACATACCATG	55.666	AGGTGGAGGTGGAATATGTT	55.793	233	953	1185
Scaffold1	83	p2	(AT)5	10	60542	60551	AACATATTCCACCTCCACCT	55.793	TGTTCTCATTTCTCAGTCTCCA	56.77	190	879	1068
Scaffold1	84	p3	(AGA)4	12	62229	62240	TCGGATGATGAAGAACCGGA	58.519	CATCATCCTCCGGTTCTTCA	57.012	280	760	1039
Scaffold1	85	p2	(AT)5	10	62958	62967	CCCGAGGGTTCACAAACATC	58.835	ACAAGGAGAACTTATGTCAACA	55.315	268	772	1039
Scaffold1	86	p2	(AT)7	14	63132	63145	No primer
Scaffold1	87	p1	(T)8	8	63992	63999	TGCTGGGCCTGTATCCTTTT	59.296	GACCCGCGATCCCATAGAAA	59.608	154	893	1046
Scaffold1	88	p4	(CTAA)3	12	64492	64503	AGGTGGGGAAAAGAACTTGCT	59.782	ACGAATCAAGTTTCAAGACCA	55.743	269	921	1189
Scaffold1	89	c	(A)9ttcaattcacagatcaaaatg(A)8	38	64879	64916	AGTCGACGAATGAAGCAGGT	59.396	CCACCAGGGCAAAAATACCA	58.361	118	974	1091
Scaffold1	90	p2	(AT)5	10	66853	66862	TGAATTTCTAGGTGCGGGGA	58.719	AGTTCCGGTTTGCCATCCTT	59.888	227	933	1159
Scaffold1	91	p4	(AGAA)3	12	67202	67213	AAGGATGGCAAACCGGAACT	59.888	TTCTATGGATTTATACGCATGAGA	55.581	255	791	1045
Scaffold1	92	p1	(T)8	8	67422	67429	TCAGAGCAAAAGATCCATTTTGTCA	59.464	GGTAAGGTCCCGCTGAGTTC	60.108	194	974	1167
Scaffold1	93	p1	(A)8	8	68464	68471	GCTTCCGGACATTCTGAGCT	60.108	CCGATCTAGACAGCGTTGCT	59.899	208	960	1167
Scaffold1	94	p1	(T)9	9	69834	69842	GGAGGTCCAATGCAAGTTGC	59.755	GGGTCTCCAAAACCCGATGT	59.962	132	964	1095
Scaffold1	95	p1	(A)10	10	71951	71960	CGATCCCCCGAACTCGAATT	59.896	ACAGAATTCCCCGGAGTGAC	59.386	266	968	1233
Scaffold1	96	c	(A)8ttccca(T)9aaacatgttcgttcattcctattactta(T)9	60	72069	72128	CGATCCCCCGAACTCGAATT	59.896	ACAGAATTCCCCGGAGTGAC	59.386	266	850	1115
Scaffold1	97	p1	(T)11	11	74192	74202	ACCACCCTTCCTTTCGTAGG	59.018	TCGGGAGTACATTTCAGCGT	59.107	213	880	1092
Scaffold1	98	c	(AATAA)3tggtttgtttagatcgaactcgaagtgccatgctattattacttattattcatattcaatatggcgaaggcatagtgtttc(T)9	105	74364	74468	ACGCTGAAATGTACTCCCGA	59.107	TAGCATTCCCTCACGCTTGG	60.108	243	901	1143
Scaffold1	99	p4	(ATAA)3	12	74655	74666	CCAAGCGTGAGGGAATGCTA	60.108	ACAAGAGGTCCAGCAGGAGA	60.179	259	833	1091
Scaffold1	100	p1	(T)8	8	75184	75191	CCGGGAAAAGATCTGTCCGA	59.465	AGGCTCCGTTCAGAAAATACCA	59.695	274	936	1209
Scaffold1	101	p1	(T)10	10	75405	75414	TGGTATTTTCTGAACGGAGCCT	59.695	TTTACCCGTTTTCTCCCCCG	59.963	208	967	1174
Scaffold1	102	p1	(T)8	8	76125	76132	TCCTCCCATTGCGTATTGGT	59.084	ACCAAGGCAAACCCATGGAA	60.105	241	799	1039
Scaffold1	103	p1	(T)8	8	76883	76890	CAGCGGGTACATTGGGCATA	60.179	GTCTAGTCCGGCGCTAACTC	59.971	269	876	1144
Scaffold1	104	p1	(T)8	8	77706	77713	TGCTCTGGTATCTTTCGCCTC	59.863	ACCTTAGGCGGTTCTCGAAA	59.029	265	978	1242
Scaffold1	105	p1	(A)12	12	78537	78548	ATGGTAAAGTAGCTCCGGGC	59.531	TCCACGGTCGAACTACCAGA	60.251	232	838	1069
Scaffold1	106	p1	(T)8	8	78890	78897	TTCGGACCTCAAAACCGGAC	60.25	TAAAGCCAAGCCTCAAGCCA	59.888	217	920	1136
Scaffold1	107	c	(AT)5tcctatactaa(AT)12gtaatagttaaaaaagataaataaatagttaaataagagtcaatacacattac(A)11	109	79106	79214	TGGCTTGAGGCTTGGCTTTA	59.888	ACAGGCCTCTTGAATCTTCTCT	58.819	255	901	1155
Scaffold1	108	p1	(A)9	9	80933	80941	AATCGAGATGTTGTGGGGGT	59.008	ATCCGGCTCGAGCAAGAATG	60.532	280	850	1129
Scaffold1	109	p1	(T)10	10	83428	83437	CGCCTATTCCTACGTGAACCA	59.864	TCGGCGCGGACGAATTATAG	60.386	233	844	1076
Scaffold1	110	p1	(T)8	8	85770	85777	CATCCAGCTCCTCGCGAATA	59.685	TCGCCCGCGAAACTTTAGAT	60.109	266	814	1079
Scaffold1	111	p1	(A)8	8	86052	86059	ACTCTGCAATGGAGCTCCC	59.393	GGGTTGGGTTGTGAAGCAAA	59.173	280	980	1259
Scaffold1	112	p4	(TTCT)3	12	86249	86260	ACTCTGCAATGGAGCTCCC	59.393	GGGTTGGGTTGTGAAGCAAA	59.173	280	783	1062
Scaffold1	113	c	(AGTT)3attagtttttttattatacttattattatacttattaagttaagtttaagtaacttattaagtttaagtagggatcagtc(T)8	100	86445	86544	TGCTGCAACTATATGATTGATCCAC	59.529	GCTATGCTTAGTGTGTGACTCG	59.145	229	924	1152
Scaffold1	114	p1	(T)9	9	87879	87887	TCGCCCTTTGAAAACAGACA	57.954	TTTACGAGACACGCAAACGC	59.77	268	897	1164
Scaffold1	115	c	(T)9agtgaacgtgtcatgtcacagtgtattactcc(T)9	50	88259	88308	GGTAGATGCCCGAGACCAAG	59.895	ACATCCGCCCCTTTTCTAGC	60.107	276	905	1180
Scaffold1	116	p1	(A)9	9	88526	88534	GTTCAATTCCCGTCGTTCGC	60.179	GCCGGATCTAAGTGTTGGCT	60.108	273	959	1231
Scaffold1	117	p1	(A)8	8	91564	91571	CTAACCGGAGTTCACGGTGG	60.389	GTCCTTGCGGATCGGATCAT	59.966	176	956	1131
Scaffold1	118	p1	(A)8	8	92877	92884	CGAGCCGGATCTGGTGTATC	60.039	CATTCCCGCAGTAGATCCGG	60.32	209	937	1145
Scaffold1	119	c	(A)9catatttttggg(GA)5	31	94118	94148	TTTTCTTCGTGCGTCGGTAA	58.15	TGGCTCGGATCGAATTGGAA	59.46	168	981	1148
Scaffold1	120	p1	(A)9	9	94487	94495	AGCCATTCGTTCGTAGAGCT	59.182	TCTGCCCTTTCTCAACGCAT	59.963	273	775	1047
Scaffold1	121	p1	(T)10	10	95971	95980	GCGACAAACTCCCATGTTCC	59.478	CCGTATATACTCGGCGGCAT	59.545	236	925	1160
Scaffold1	122	p2	(TA)5	10	99071	99080	TGTCATATAGGCCCGGGTCA	60.105	GGATGGGTCATTCGAGCGTA	59.612	181	938	1118
Scaffold1	123	c	(T)8gaatatctactta(T)10	31	103658	103688	CGATCAATCCCTTTGCCCCT	60.107	CGTACCCTTCGCTCAATGAGA	59.866	263	900	1162
Scaffold1	124	p1	(A)9	9	110299	110307	AGCTGGTTCTCCCCGAAATG	60.035	TAGGGGCCTTAGCTGGTGAT	60.03	231	867	1097
Scaffold1	125	p3	(ATA)4	12	114040	114051	No primer
Scaffold1	126	p1	(T)8	8	115220	115227	TATAAGCGGTGGAATCGTCC	57.193	TCGTGGATAAATTTTTCTGTCGTGT	59.533	209	919	1127
Scaffold1	127	p1	(A)11	11	115435	115445	ACACGACAGAAAAATTTATCCACGA	59.533	TCCACGATATGCGCCATTCA	59.894	239	888	1126
Scaffold1	128	p5	(TCAAT)3	15	115803	115817	CCACTTACTGAAGAATCACCATGG	59.362	TGGGATTGGATGTGTACTTAGT	56.531	184	933	1116
Scaffold1	129	p1	(T)10	10	116424	116433	AGGATCCTTACGCGCTCAAA	59.465	TCGTCTTCTCTCTCCTTCTCGT	60.028	267	902	1168
Scaffold1	130	p1	(A)9	9	116949	116957	CACCCCGAGTGGTATAAGGA	58.216	AGTTCTGTTTCCGTTCCCCA	59.159	260	801	1060
Scaffold1	131	p1	(A)9	9	117068	117076	TCCTACCCGAACTCTACCTTCT	59.42	TTGCATGGTCGATTCAGGAA	57.512	280	951	1230
Scaffold1	132	p4	(ATTT)3	12	117198	117209	TCCTACCCGAACTCTACCTTCT	59.42	TTGCATGGTCGATTCAGGAA	57.512	280	821	1100
Scaffold1	133	p1	(A)9	9	117411	117419	TCAGGAATCAAATAGAAGAAATCGCA	59.177	AGTCGTGCATTGACCACCTT	59.891	226	964	1189
Scaffold1	134	p1	(A)8	8	117608	117615	AGGTGGTCAATGCACGACTT	59.891	GGGTACCGCGATATTGAAGT	57.479	276	974	1249
Scaffold1	135	c	(GAAT)3ggaaaaactggttaaagggtaattatgcatacaatttatctcagagcaaatggtctcaattagtattagtagcgaaaaaatggcg(A)8	105	117955	118059	ATCGCGGTACCCATCCTTTT	59.455	TCATTGATTCTTTATTGTGAATCGT	55.64	252	891	1142
Scaffold1	136	p1	(T)8	8	118911	118918	TGTCCGATTCGTGAGGATACA	58.629	ACTTTTGATGGGCATTTGCG	57.917	256	936	1191
Scaffold1	137	p1	(A)9	9	120631	120639	TCCATCCTGGTAATTTATAGGCA	56.817	AGGTAAGAGTGCCATACCCA	57.736	227	880	1106
Scaffold1	138	c	(T)8cttagctataccttagctatactatatatgtcatagggtatgtatacatatgcgtaattactatgatccatattataat(TA)8tc(AT)5gagc(AT)5	129	120790	120918	No primer
Scaffold1	139	p1	(T)9	9	121162	121170	ACGGCTAAAAGGAACAATTCA	56.072	TCGGGGTATGTCAATTCCGA	58.513	275	929	1203
Scaffold1	140	p3	(TAA)4	12	122073	122084	ACCGAACTTACAACAATACGA	55.306	ACCATGGCGGCTTACTTGAA	59.962	202	948	1149
Scaffold1	141	c	(AATA)3ggagttaatatcattcctattgccattacaaaagtaattagtatttttgacattaaaagaaatcttttactagtaattattcc(A)8ctaatgattctgcaacaaaaccactcattcccggcaatgcaagagaagccattgaaaaactactgaacatggtaaaaagttttggcattgggatcgata(C)8	210	123871	124080	TCCATAGAACATCTGACGTAACA	57.092	ACGACTTGTGATAGAATGGGTCT	59.23	279	971	1249
Scaffold1	142	p1	(A)8	8	125103	125110	GTCCATCGATTCCCAGTCTCC	59.931	TGTTTTGCCGATATCCGTCG	58.717	221	815	1035
Scaffold1	143	c	(AT)5ccatatttc(AT)7catatatacataataatataaatatataattcatatattataatattatagtttcttagttattatatatactatattttacatgttattatacacgt(TA)5	141	125934	126074	No primer
Scaffold1	144	p1	(T)10	10	126708	126717	ACATGCTCGAACATCATTGACT	58.396	GGTGTAATTACTATGGCTCGCC	58.935	243	809	1051
Scaffold1	145	p1	(A)9	9	126937	126945	ATCCCAATTTGTTGAGCGGT	58.077	ACCGTTGGAGATGGAGTCAC	59.391	158	890	1047
Scaffold1	146	c	(A)8taagtcaaatcatgactttactaaatagtcaagg(A)9ggtttatccaatttatgataccttcctaattgaattaaatcttaatatggatataactatatagaatatatataattagttatctat(TA)5	148	127283	127430	No primer
Scaffold1	147	p4	(AAAT)3	12	127586	127597	TTGTATATTTTGAAATTCTCGCGA	55.55	TCAAATTGCATTGGGTCGGT	58.373	274	925	1198
Scaffold1	148	p1	(T)8	8	128495	128502	TGTCATTCCAAAGACTCCAGCT	59.627	GCTGAATGTGAGAGATTGCCC	59.325	243	976	1218
Scaffold1	149	p1	(A)9	9	128972	128980	CCGTACATGAGACCTCAGCC	59.897	TGCGAACGGAATTTCATTGGT	59.117	151	903	1053
Scaffold1	150	p1	(T)8	8	129264	129271	TGGATGTATATGCATAGGAAAAAGA	56.146	CAAAGTACCCGCCTCTGAGA	59.104	110	963	1072
Scaffold1	151	p1	(T)8	8	129376	129383	CTCAGAGGCGGGTACTTTGA	59.104	GCGGTACTTTCCTATGATTCCG	58.942	116	942	1057
Scaffold1	152	p1	(T)13	13	129492	129504	CTCAGAGGCGGGTACTTTGA	59.104	TCAGTGGACAATTAGGAACACA	57.302	255	826	1080
Scaffold1	153	p1	(A)8	8	129828	129835	TGGTTTAACTCATTGACCTGAATCA	58.697	TTGGGCTTCTTATGTCGGGG	59.745	240	969	1208
Scaffold1	154	p1	(T)9	9	131624	131632	GCATTGATGGGTGGTGAGGA	60.034	GTCGACGTATGCTGGCCTAT	59.686	272	956	1227
Scaffold1	155	c	(T)8ctttcttttccacggatttttccgattaggaaaaagagaata(AT)5tattt(TTA)5taataattcattattataataatgaattatgttaaatgttatttcca(T)8	135	132038	132172	ACCTCTGTTTTCTTCTTTTTCTTCT	57.054	TCAATTGGATTTGGATAGAATCAAA	55.265	279	932	1210
Scaffold1	156	p1	(T)9	9	133381	133389	TGTTTGCTTGGATCTAACACAAGA	58.87	ACCGTGGATCATCCCAATCA	58.788	165	913	1077
Scaffold1	157	c	(T)12acaaaaaacgctttccctttttcgattcattcccatccaatcaaaaaag(T)8gtatagatttgtttctttttcttgatgttttgaaag(A)8gatc(T)9caatt(TTTTTA)3	149	133531	133679	TCCGGGAAGAACCAAAGTTTCA	60.092	ACATATCGGTGCCAAACTTGA	57.934	234	970	1203
Scaffold1	158	p2	(AT)5	10	133987	133996	ACAATTCGGGTTTCTGTATGTTGA	58.933	ACAGTGTATTTACGGCCGAA	57.253	181	899	1079
Scaffold1	159	c	(T)8cgccattttttcgctactaatactaattgagaccatttgctctgagataaattgtatgcataattaccctttaaccagtttttc(CATT)3	104	134169	134272	TGTGAATCGTACAATTTTGATTGA	55.643	ATCGCGGTACCCATCCTTTT	59.455	237	975	1211
Scaffold1	160	p1	(T)8	8	134613	134620	GGGTACCGCGATATTGAAGT	57.479	CGAAGGTGGTCAATGCACGA	60.949	279	756	1034
Scaffold1	161	p1	(T)9	9	134809	134817	AGTCGTGCATTGACCACCTT	59.891	TCAGGAATCAAATAGAAGAAATCGCA	59.177	226	817	1042
Scaffold1	162	p4	(AAAT)3	12	135019	135030	TTGCATGGTCGATTCAGGAA	57.512	TCCTACCCGAACTCTACCTTCT	59.42	280	909	1188
Scaffold1	163	p1	(T)9	9	135152	135160	TTGCATGGTCGATTCAGGAA	57.512	TCCTACCCGAACTCTACCTTCT	59.42	280	776	1055
Scaffold1	164	p1	(T)9	9	135271	135279	AGTTCTGTTTCCGTTCCCCA	59.159	CACCCCGAGTGGTATAAGGA	58.216	260	946	1205
Scaffold1	165	p1	(A)10	10	135795	135804	TCGTCTTCTCTCTCCTTCTCGT	60.028	AGGATCCTTACGCGCTCAAA	59.465	267	839	1105
Scaffold1	166	p5	(AATTG)3	15	136410	136424	TGGGATTGGATGTGTACTTAGT	56.531	CCACTTACTGAAGAATCACCATGG	59.362	184	897	1080
Scaffold1	167	p1	(T)11	11	136783	136793	TCCACGATATGCGCCATTCA	59.894	ACACGACAGAAAAATTTATCCACGA	59.533	239	882	1120
Scaffold1	168	p1	(A)8	8	137001	137008	TCGTGGATAAATTTTTCTGTCGTGT	59.533	TATAAGCGGTGGAATCGTCC	57.193	209	878	1086
Scaffold1	169	p3	(TTA)4	12	138176	138187	No primer
Scaffold1	170	p1	(T)9	9	141921	141929	TAGGGGCCTTAGCTGGTGAT	60.03	AGCTGGTTCTCCCCGAAATG	60.035	231	909	1139
Scaffold1	171	c	(A)10taagtagatattc(A)8	31	148540	148570	CGTACCCTTCGCTCAATGAGA	59.866	CGATCAATCCCTTTGCCCCT	60.107	263	866	1128
Scaffold1	172	p2	(AT)5	10	153147	153156	GGATGGGTCATTCGAGCGTA	59.612	TGTCATATAGGCCCGGGTCA	60.105	181	890	1070
Scaffold1	173	p1	(A)10	10	156248	156257	CCGTATATACTCGGCGGCAT	59.545	GCGACAAACTCCCATGTTCC	59.478	236	847	1082
Scaffold1	174	p1	(T)9	9	157733	157741	TCTGCCCTTTCTCAACGCAT	59.963	AGCCATTCGTTCGTAGAGCT	59.182	273	959	1231
Scaffold1	175	c	(TC)5cccaaaaatatg(T)9	31	158080	158110	ACCTGTGACTCGATTGGCAA	59.604	GGCTGAATCCCGTGAAACCA	60.608	280	974	1253
Scaffold1	176	p1	(T)8	8	159344	159351	CATTCCCGCAGTAGATCCGG	60.32	CGAGCCGGATCTGGTGTATC	60.039	209	860	1068
Scaffold1	177	p1	(T)8	8	160657	160664	GTCCTTGCGGATCGGATCAT	59.966	CTAACCGGAGTTCACGGTGG	60.389	176	874	1049
Scaffold1	178	p1	(T)9	9	163789	163797	GCCGGATCTAAGTGTTGGCT	60.108	GTTCAATTCCCGTCGTTCGC	60.179	273	775	1047
Scaffold1	179	c	(A)9ggagtaatacactgtgacatgacacgttcact(A)9	50	164015	164064	ACATCCGCCCCTTTTCTAGC	60.107	GGTAGATGCCCGAGACCAAG	59.895	276	867	1142
Scaffold1	180	p1	(A)9	9	164436	164444	No primer

## Sheet: Zingiber-spectabile.SSR
Zingiber-spectabile
region	all-SSR	1nuc	2nuc	3nuc	4nuc	5nuc	6nuc
Coding	59	50	5	0	4	0	0
Genome	190	144	22	4	18	2	0
IRa	14	11	3	0	0	0	0
IRb	12	9	3	0	0	0	0
LSC	123	93	12	2	14	2	0
SSC	46	36	4	2	4	0	0
Length	type	num	num(>=20bp)
1	A/T	139	0
1	C/G	5	0
2	AG/CT	2	0
2	AT/AT	20	0
3	AAG/CTT	1	0
3	AAT/ATT	3	0
4	Tetranuc	18	0
5	Pentanuc	2	0
Specifications
==============
Sequence source file: "Zingiber-spectabile.faaaa"
Definement of microsatellites (unit size / minimum number of repeats):
(1/8) (2/5) (3/4) (4/3) (5/3) (6/3)
Maximal number of bases interrupting 2 SSRs in a compound microsatellite: 100
RESULTS OF MICROSATELLITE SEARCH
================================
Total number of sequences examined: 1
Total size of examined sequences (bp): 155890
Total number of identified SSRs: 190
Number of SSR containing sequences: 1
Number of sequences containing more than 1 SSR: 1
Number of SSRs present in compound formation: 46
Distribution to different repeat type classes
---------------------------------------------
Unit size	Number of SSRs
1	144
2	22
3	4
4	18
5	2
Frequency of identified SSR motifs
----------------------------------
Repeats	3	4	5	6	7	8	9	10	11	12	13	total
A	-	-	-	-	-	35	17	7		2		61
C	-	-	-	-	-	1	1				1	3
G	-	-	-	-	-	2						2
T	-	-	-	-	-	42	19	10	3	4		78
AT	-	-	12	2	1							15
GA	-	-	1									1
TA	-	-	4	1								5
TC	-	-	1									1
AAT	-	1										1
TAA	-	1										1
TCT	-	1										1
TTA	-	1										1
AAAT	2											2
AATA	2											2
ATAA	1											1
ATTT	2											2
CAAA	1											1
CATT	1											1
CTAA	1											1
GAAA	2											2
TTAT	3											3
TTCT	2											2
TTTA	1											1
AATAA	1											1
TCTTT	1											1
Frequency of classified repeat types (considering sequence complementary)
-------------------------------------------------------------------------
Repeats	3	4	5	6	7	8	9	10	11	12	13	total
A/T	-	-	-	-	-	77	36	17	3	6		139
C/G	-	-	-	-	-	3	1				1	5
AG/CT	-	-	2									2
AT/AT	-	-	16	3	1							20
AAG/CTT	-	1										1
AAT/ATT	-	3										3
AAAC/GTTT	1											1
AAAG/CTTT	4											4
AAAT/ATTT	11											11
AACT/AGTT	1											1
AATG/ATTC	1											1
AAAAG/CTTTT	1											1
AAAAT/ATTTT	1											1
Specifications
==============
Sequence source file: "Zingiber-spectabile.faaaa"
Definement of microsatellites (unit size / minimum number of repeats):
(1/8) (2/5) (3/4) (4/3) (5/3) (6/3)
Maximal number of bases interrupting 2 SSRs in a compound microsatellite: 100
RESULTS OF MICROSATELLITE SEARCH
================================
Total number of sequences examined: 1
Total size of examined sequences (bp): 155890
Total number of identified SSRs: 190
Number of SSR containing sequences: 1
Number of sequences containing more than 1 SSR: 1
Number of SSRs present in compound formation: 46
Distribution to different repeat type classes
---------------------------------------------
Unit size	Number of SSRs
1	144
2	22
3	4
4	18
5	2
Frequency of identified SSR motifs
----------------------------------
Repeats	3	4	5	6	7	8	9	10	11	12	13	total
A	-	-	-	-	-	35	17	7		2		61
C	-	-	-	-	-	1	1				1	3
G	-	-	-	-	-	2						2
T	-	-	-	-	-	42	19	10	3	4		78
AT	-	-	12	2	1							15
GA	-	-	1									1
TA	-	-	4	1								5
TC	-	-	1									1
AAT	-	1										1
TAA	-	1										1
TCT	-	1										1
TTA	-	1										1
AAAT	2											2
AATA	2											2
ATAA	1											1
ATTT	2											2
CAAA	1											1
CATT	1											1
CTAA	1											1
GAAA	2											2
TTAT	3											3
TTCT	2											2
TTTA	1											1
AATAA	1											1
TCTTT	1											1
Frequency of classified repeat types (considering sequence complementary)
-------------------------------------------------------------------------
Repeats	3	4	5	6	7	8	9	10	11	12	13	total
A/T	-	-	-	-	-	77	36	17	3	6		139
C/G	-	-	-	-	-	3	1				1	5
AG/CT	-	-	2									2
AT/AT	-	-	16	3	1							20
AAG/CTT	-	1										1
AAT/ATT	-	3										3
AAAC/GTTT	1											1
AAAG/CTTT	4											4
AAAT/ATTT	11											11
AACT/AGTT	1											1
AATG/ATTC	1											1
AAAAG/CTTTT	1											1
AAAAT/ATTTT	1											1
ID	SSR nr.	SSR type	SSR	size	start	end
JX088661	1	p1	(A)8	8	56	63
JX088661	2	c	(A)8ta(T)10	20	1479	1498
JX088661	3	p2	(AT)5	10	2715	2724
JX088661	4	p1	(A)8	8	3092	3099
JX088661	5	p1	(A)9	9	3975	3983
JX088661	6	p1	(A)8	8	4676	4683
JX088661	7	p2	(TA)6	12	4853	4864
JX088661	8	p1	(A)9	9	5236	5244
JX088661	9	p1	(T)8	8	5606	5613
JX088661	10	p1	(A)8	8	5951	5958
JX088661	11	c	(T)8gcaaatctgggataagggtaaagttcagtaaggatcaaatttatttacctcgatattctatcatatgaataaaacatatttat(A)9	100	6131	6230
JX088661	12	c	(A)8tgttaaatattattaatattaaat(A)8	40	6494	6533
JX088661	13	p1	(A)9	9	7173	7181
JX088661	14	c	(C)9(A)8	17	7416	7432
JX088661	15	p2	(TA)5	10	7550	7559
JX088661	16	p2	(AT)6	12	9082	9093
JX088661	17	p1	(T)10	10	9359	9368
JX088661	18	p1	(T)8	8	9487	9494
JX088661	19	c	(TTAT)3ggtatgagtattcccatagcttttttaatgtaatgagcctaccttctcttttctgtttgtagttaaacatatcaaaacttataaaat(A)12ccagaatattaggaagactcttccgactagaccagatcaaaatctaaaattgtcagcaaagttgtttttttatttgtac(T)10catttttttgaatgaaaaaaggaaatatgattataaaaattaa(AAT)4	255	12466	12720
JX088661	20	c	(T)8gatcgatttc(T)10atttccac(TTTA)3	48	13403	13450
JX088661	21	c	(AATA)3tataaataagaaatatataatgaattgaatctaatttcaatttgaattaaaccggataatagatatata(AT)5	91	14622	14712
JX088661	22	p1	(T)8	8	14981	14988
JX088661	23	p1	(T)8	8	15094	15101
JX088661	24	p1	(A)9	9	15231	15239
JX088661	25	p1	(T)12	12	16992	17003
JX088661	26	c	(T)12gttttcggtggtataaaaatgccgctgtgcctagatatcttatctgcctctccaggaaaataaatatctccggaaaatatttttagttcaata(T)12	117	19129	19245
JX088661	27	p1	(A)10	10	19383	19392
JX088661	28	p2	(AT)5	10	20611	20620
JX088661	29	p1	(T)9	9	21918	21926
JX088661	30	p1	(A)8	8	23080	23087
JX088661	31	p1	(T)8	8	23686	23693
JX088661	32	p1	(T)8	8	26950	26957
JX088661	33	p1	(A)8	8	28089	28096
JX088661	34	c	(T)8atagcaattttgcttgtggcaacagaagtcaggtcacaccatatcataatttctactttttctattgtattatagaaaacg(A)9	98	28300	28397
JX088661	35	p1	(A)9	9	28598	28606
JX088661	36	c	(A)8gaaaagaattagtaatagaatcttagtaaaagaatatggatgaatactctttttttacctattttata(T)8	84	28741	28824
JX088661	37	p1	(A)8	8	29310	29317
JX088661	38	p1	(A)10	10	30649	30658
JX088661	39	p1	(T)10	10	31084	31093
JX088661	40	c*	(ATTT)3(T)9*	18	33002	33019
JX088661	41	c	(T)10gt(A)10	22	33240	33261
JX088661	42	c	(TCT)4tgctggatactccatgggaataaatcaata(T)8cgctacatatacatatccagtctaccattatttaaagatttaatctagtttaggggcaag(A)9	119	33756	33874
JX088661	43	p1	(G)8	8	35622	35629
JX088661	44	p1	(G)8	8	35893	35900
JX088661	45	p1	(T)8	8	36775	36782
JX088661	46	p2	(AT)7	14	37122	37135
JX088661	47	p2	(TA)5	10	37276	37285
JX088661	48	c	(C)13(A)8tagttattaattagttataactcaa(T)8	54	37959	38012
JX088661	49	p1	(T)11	11	38459	38469
JX088661	50	p1	(T)8	8	43263	43270
JX088661	51	p1	(T)8	8	43446	43453
JX088661	52	p4	(TTCT)3	12	44734	44745
JX088661	53	p1	(A)8	8	45687	45694
JX088661	54	p1	(T)9	9	48175	48183
JX088661	55	p1	(A)10	10	48563	48572
JX088661	56	c*	(A)8(AT)6*gaactgatgggggatagacaaaaaaactagataggagcatacaatacaatttttcaatatagaaaaaattatctaacgaattaaacaggtc(CAAA)3	122	48726	48847
JX088661	57	p1	(A)9	9	49059	49067
JX088661	58	p1	(T)8	8	49551	49558
JX088661	59	p1	(T)8	8	50159	50166
JX088661	60	p1	(T)8	8	50342	50349
JX088661	61	p2	(AT)5	10	52535	52544
JX088661	62	p1	(A)9	9	52783	52791
JX088661	63	p4	(ATTT)3	12	54508	54519
JX088661	64	p1	(T)8	8	54748	54755
JX088661	65	p1	(T)9	9	56971	56979
JX088661	66	p1	(T)9	9	57297	57305
JX088661	67	p1	(A)8	8	58912	58919
JX088661	68	p2	(AT)5	10	61371	61380
JX088661	69	p1	(T)8	8	62219	62226
JX088661	70	p4	(CTAA)3	12	62723	62734
JX088661	71	c	(A)8ttcaattcacagatcaaaatg(A)8	37	63129	63165
JX088661	72	c	(AT)5aatgtaataattctatgtaatatagaatatattatgtaatgtaatataaaatagtatataatacttaat(GAAA)3t(GAAA)3	104	66618	66721
JX088661	73	p1	(A)8	8	67020	67027
JX088661	74	p1	(T)10	10	67698	67707
JX088661	75	p1	(A)10	10	69791	69800
JX088661	76	c	(T)9aaacatgttcgttcattcctattactta(T)10	47	69922	69968
JX088661	77	p1	(A)8	8	70643	70650
JX088661	78	p1	(T)10	10	72025	72034
JX088661	79	p5	(AATAA)3	15	72196	72210
JX088661	80	p4	(ATAA)3	12	72485	72496
JX088661	81	p1	(A)8	8	72812	72819
JX088661	82	p1	(T)8	8	73014	73021
JX088661	83	p1	(T)8	8	74715	74722
JX088661	84	p5	(TCTTT)3	15	75593	75607
JX088661	85	p1	(T)8	8	76711	76718
JX088661	86	p1	(A)9	9	76997	77005
JX088661	87	p1	(A)8	8	78720	78727
JX088661	88	p1	(T)8	8	81206	81213
JX088661	89	p1	(T)9	9	83545	83553
JX088661	90	c	(A)8tttctcttctcgagtcaatctacttagtttttattaactcgaggctctttattattcatatcactttattttatatttattttta(TTAT)3tcagttttgatgctttattacattgccttttatgaggtaattcatagaccatacatattggaatcatatatcattgatatttttg(TTCT)3	202	83828	84029
JX088661	91	p1	(T)9	9	84266	84274
JX088661	92	p1	(T)8	8	84831	84838
JX088661	93	c	(T)11attttttgcgtatagcatac(TTAT)3	43	85633	85675
JX088661	94	c	(T)9agtgaacgtgtcatgtcacagtgtattactcc(T)8	49	86016	86064
JX088661	95	p1	(A)8	8	86282	86289
JX088661	96	p2	(AT)5	10	88370	88379
JX088661	97	p1	(A)8	8	89023	89030
JX088661	98	p1	(A)8	8	90294	90301
JX088661	99	c	(A)9catatttttggg(GA)5	31	91421	91451
JX088661	100	p1	(A)9	9	91790	91798
JX088661	101	p1	(T)10	10	93235	93244
JX088661	102	p2	(TA)5	10	96077	96086
JX088661	103	p1	(T)12	12	100488	100499
JX088661	104	c	(A)8cccttccctttattgggaagaaaaggaagatccggacaaaatagatcaaacggaagagatccgagtggaaaaaacgtatccattaaatt(A)8	105	111579	111683
JX088661	105	p1	(T)8	8	112363	112370
JX088661	106	c	(T)8cttagctataccttagctatactatatactatatatgtcatagggtatgtatacatatgcgtaattactatgatccatattatatatatcatatatatg(AT)5aaatgtgtatgtttccattttttaattttaattttattatatgtttatgttttcatagg(T)8aatgtgtttgaaaaattaaatg(T)8actattttattacggaataaatatagataacggctaaaaggaacaattcattttgaacaatacatgtctttcacatacaatgataaaaataagtaaccc(T)8	321	114192	114512
JX088661	107	c	(T)8cgttttgtttgaatctataaaataacattggataaat(A)9	54	115157	115210
JX088661	108	p3	(TAA)4	12	115378	115389
JX088661	109	c	(AATA)3ggagttaatatcattcctattgccattacaaaagtaattagtatttttgacattaaaagaaattttttactagtaattattcc(A)8ctaatgattctgcaacaaaaccactcattcccggcaatgcaagagaagccattgaaaaactactgaacatggtaaaaagttttggcattgggatcgata(C)8	210	117157	117366
JX088661	110	p1	(A)8	8	118389	118396
JX088661	111	p2	(AT)5	10	119220	119229
JX088661	112	p2	(TA)5	10	119348	119357
JX088661	113	p1	(A)9	9	120163	120171
JX088661	114	c	(A)9taagtcaaatcatgactttactaaatagtcaagg(A)8	51	120509	120559
JX088661	115	p4	(AAAT)3	12	120771	120782
JX088661	116	p1	(T)8	8	121680	121687
JX088661	117	p1	(A)9	9	122157	122165
JX088661	118	p1	(T)8	8	122435	122442
JX088661	119	p1	(T)9	9	122662	122670
JX088661	120	p1	(T)9	9	124789	124797
JX088661	121	c	(T)8atttcttttccacggatttttccgattaggaaaaagagaataatatatattattt(TTA)4	75	125203	125277
JX088661	122	p1	(T)9	9	126059	126067
JX088661	123	p1	(T)11	11	126517	126527
JX088661	124	c	(T)9acaaaaaactctttccctttccctttttcgattcattcccatccaatcaaaaaagtttttttgattggagttg(T)8gtatagatttgtttctttttcttgatgttttgaaag(A)8gatc(T)9	147	126656	126802
JX088661	125	p2	(AT)5	10	127121	127130
JX088661	126	c	(T)8cgccattttttcgctactaatactaatcgagaccatttgctctgagataaattgtatgcataattaccctttaaccagtttttc(CATT)3	104	127303	127406
JX088661	127	p1	(T)8	8	127789	127796
JX088661	128	p1	(T)9	9	127979	127987
JX088661	129	p4	(AAAT)3	12	128195	128206
JX088661	130	p1	(T)9	9	128328	128336
JX088661	131	p1	(T)9	9	128447	128455
JX088661	132	c	(A)10tatgttttctactcgatc(A)8	36	128968	129003
JX088661	133	p1	(A)8	8	130054	130061
JX088661	134	p1	(T)8	8	130257	130264
JX088661	135	p1	(A)12	12	141344	141355
JX088661	136	p2	(AT)5	10	145756	145765
JX088661	137	p1	(A)10	10	148599	148608
JX088661	138	p1	(T)9	9	150045	150053
JX088661	139	c	(TC)5cccaaaaatatg(T)9	31	150392	150422
JX088661	140	p1	(T)8	8	151542	151549
JX088661	141	p1	(T)8	8	152813	152820
JX088661	142	p2	(AT)5	10	153443	153452
JX088661	143	p1	(T)8	8	155533	155540
JX088661	144	p1	(A)8	8	155758	155765
ID	SSR nr.	SSR type	SSR	size	start	end	FORWARD PRIMER1 (5'-3')	Tm	REVERSE PRIMER1 (5'-3')	Tm	PRODUCT1 size (bp)	start (bp)	end (bp)
JX088661	1	p1	(A)8	8	56	63	TCGAGATATTGGACATAGAATGCCA	59.754	TCCCTCTAGACCTAGCTGCTG	60.134	242	10	251
JX088661	2	c	(A)8ta(T)10	20	1479	1498	CAATGTCAACCGAACGACGT	59.143	CGACTAGTTCCGGGTTCGAG	59.902	156	907	1062
JX088661	3	p2	(AT)5	10	2715	2724	TCGGCACACTCCAAGATGTT	59.604	TGCAGTTCCTTCTCCACGAA	59.244	245	876	1120
JX088661	4	p1	(A)8	8	3092	3099	ACTGCAGCGAAAATGGAATTTCT	59.743	CCAAAACTCCTTGGGTTTGGG	59.584	221	942	1162
JX088661	5	p1	(A)9	9	3975	3983	TGGAATTGGAGCCATGAAGC	58.522	ACTCGGCTTTTAAGTGCGAC	58.854	279	917	1195
JX088661	6	p1	(A)8	8	4676	4683	GGATAGGGTCGGGATAAGGAGA	59.957	GGAATCCAGCAACAAACAAGGA	59.372	267	849	1115
JX088661	7	p2	(TA)6	12	4853	4864	TCCTTGTTTGTTGCTGGATTCC	59.372	GTGCTCGACCAACAGGAACT	60.25	251	917	1167
JX088661	8	p1	(A)9	9	5236	5244	ATCTCTCCCTTCTCGTCGGG	60.467	TCCCCTGGGACTATGTCAGA	58.984	194	867	1060
JX088661	9	p1	(T)8	8	5606	5613	ACTTCGGTGATCCTTACTCCT	57.897	GGGGAAGAATCTAGGGTTAGTGC	60.181	272	845	1116
JX088661	10	p1	(A)8	8	5951	5958	CGCACGTTGCTTTCTACCAC	60.111	ACCCTTATCCCAGATTTGCA	56.477	268	938	1205
JX088661	11	c	(T)8gcaaatctgggataagggtaaagttcagtaaggatcaaatttatttacctcgatattctatcatatgaataaaacatatttat(A)9	100	6131	6230	GAATAGTCATTATTGGCTCAACAAGC	59.085	TCCTGAACAATCTGTTGGAGATGT	59.958	240	903	1142
JX088661	12	c	(A)8tgttaaatattattaatattaaat(A)8	40	6494	6533	CGTCCAACGACCCCAAAACA	61.096	TGGAAAAATTGTCGAACCTGAAGT	59.357	267	913	1179
JX088661	13	p1	(A)9	9	7173	7181	ATGCCTTTGTTTCACGCTGC	60.319	AGGATCACACTGTATCCCACA	58.167	272	820	1091
JX088661	14	c	(C)9(A)8	17	7416	7432	GCCACGCCCCATTTTTATCC	59.896	TCCTAGCAACAAAAATATGCTACA	56.677	182	935	1116
JX088661	15	p2	(TA)5	10	7550	7559	TGTAGCATATTTTTGTTGCTAGGA	56.677	AGCTTCAGGCAATTTGGCAA	58.95	279	959	1237
JX088661	16	p2	(AT)6	12	9082	9093	GCCAGGCCAGTACCTCTTTT	59.962	TCCTGTTAGCCGGGGACTTA	59.958	181	922	1102
JX088661	17	p1	(T)10	10	9359	9368	AGGGAAGGGGTATCTCCGTT	59.658	TCAATTGGAAGACTGGATCCAG	57.774	229	981	1209
JX088661	18	p1	(T)8	8	9487	9494	AGGGAAGGGGTATCTCCGTT	59.658	TCAATTGGAAGACTGGATCCAG	57.774	229	853	1081
JX088661	19	c	(TTAT)3ggtatgagtattcccatagcttttttaatgtaatgagcctaccttctcttttctgtttgtagttaaacatatcaaaacttataaaat(A)12ccagaatattaggaagactcttccgactagaccagatcaaaatctaaaattgtcagcaaagttgtttttttatttgtac(T)10catttttttgaatgaaaaaaggaaatatgattataaaaattaa(AAT)4	255	12466	12720	No primer
JX088661	20	c	(T)8gatcgatttc(T)10atttccac(TTTA)3	48	13403	13450	GTATCACTCCGATCGCCCTT	59.325	TGCTTTCTTCCTTTCTGTCTTTAGC	59.76	280	981	1260
JX088661	21	c	(AATA)3tataaataagaaatatataatgaattgaatctaatttcaatttgaattaaaccggataatagatatata(AT)5	91	14622	14712	No primer
JX088661	22	p1	(T)8	8	14981	14988	TCACATATCCATTCTTTTCTTCCA	56.088	AGAAGGGCTGGGGAGGTTAT	59.954	156	957	1112
JX088661	23	p1	(T)8	8	15094	15101	ATAACCTCCCCAGCCCTTCT	59.954	GCCGCGGCTTATATAGGTGA	59.754	225	980	1204
JX088661	24	p1	(A)9	9	15231	15239	ATAACCTCCCCAGCCCTTCT	59.954	GCCGCGGCTTATATAGGTGA	59.754	225	843	1067
JX088661	25	p1	(T)12	12	16992	17003	CCGGCCTCCATCATCTCTTC	59.965	AGGTCAATTCCCGGCAGAAG	60.035	156	928	1083
JX088661	26	c	(T)12gttttcggtggtataaaaatgccgctgtgcctagatatcttatctgcctctccaggaaaataaatatctccggaaaatatttttagttcaata(T)12	117	19129	19245	GGGTGTGATCCGTTGGACAT	60.035	ACAAGAAGTCGAGTAGGCGG	59.473	210	944	1153
JX088661	27	p1	(A)10	10	19383	19392	CCGCCTACTCGACTTCTTGT	59.473	CGGGAATTACTAAATATGGGACCG	59.067	244	880	1123
JX088661	28	p2	(AT)5	10	20611	20620	GCAAGACACCGCAAACCAAT	59.968	GCTATGGAGCTCGCAAAGGA	60.179	235	981	1215
JX088661	29	p1	(T)9	9	21918	21926	CGGAGCCACAAAGGACTCTT	59.965	TTGTCTCCAGCTATCGGGGA	60.033	269	872	1140
JX088661	30	p1	(A)8	8	23080	23087	AACCCTCCTCCCCTAACTCC	59.956	GGGGAATCCAACCCTACAGG	59.449	280	857	1136
JX088661	31	p1	(T)8	8	23686	23693	TGCTTAAATGCAATCTCGCT	56.114	GTCATCCCGCTCAATCCGAT	59.966	244	938	1181
JX088661	32	p1	(T)8	8	26950	26957	CCCGCCTACACAAGCAAATT	59.112	GCCCGTGTGAGTAGGAAACA	59.966	204	938	1141
JX088661	33	p1	(A)8	8	28089	28096	GCCAGTAGTAATATGGTTTCCCCT	59.896	TGTGGATAGGTGGATAGCTATGG	58.903	249	947	1195
JX088661	34	c	(T)8atagcaattttgcttgtggcaacagaagtcaggtcacaccatatcataatttctactttttctattgtattatagaaaacg(A)9	98	28300	28397	CCATAGCTATCCACCTATCCACA	58.903	ACCCACACCCCAAAAACAAA	58.342	229	962	1190
JX088661	35	p1	(A)9	9	28598	28606	AAAAAGACTCGTCCCGGTCC	59.966	ACACCCCTTAAAAACTCCCCC	59.852	272	837	1108
JX088661	36	c	(A)8gaaaagaattagtaatagaatcttagtaaaagaatatggatgaatactctttttttacctattttata(T)8	84	28741	28824	GGGGGAGTTTTTAAGGGGTGT	59.852	GATCAGGCGACACCCAGATT	59.821	231	945	1175
JX088661	37	p1	(A)8	8	29310	29317	TCCAGACTCACGAGGGTCTC	60.323	ACATGTGGGAATACTAAGACCT	56.249	132	911	1042
JX088661	38	p1	(A)10	10	30649	30658	ACACACAGGTAAATGTAGCCA	57.219	ACGAAATGATCTGGCTGGAA	57.213	274	979	1252
JX088661	39	p1	(T)10	10	31084	31093	AGGAACTAGAATGAACAGTGCAGT	59.959	CCGATTCAGTATCATCAGGATGC	59.069	167	938	1104
JX088661	40	c*	(ATTT)3(T)9*	18	33002	33019	CATATCCGCCCGACTGTCAT	59.682	GTCTACTGCACTGCATACTGC	59.07	236	832	1067
JX088661	41	c	(T)10gt(A)10	22	33240	33261	GGTTCAAATCCGATAAGGGGC	59.046	ACTCTCTCATTACAGGATAGGGT	57.589	273	922	1194
JX088661	42	c	(TCT)4tgctggatactccatgggaataaatcaata(T)8cgctacatatacatatccagtctaccattatttaaagatttaatctagtttaggggcaag(A)9	119	33756	33874	CGCGCAAGGCAAGAATTTGT	60.664	TCCAGAATATATCCTTTGAACGGGT	59.631	208	958	1165
JX088661	43	p1	(G)8	8	35622	35629	GGCCGGAGCAATGAACCTAT	60.179	TTCTTCAAGAGTCTCGGGCC	59.391	238	885	1122
JX088661	44	p1	(G)8	8	35893	35900	TATGATACCTGGGCCCCTGG	60.476	CCATACAAATGCACGGCGAG	59.972	243	981	1223
JX088661	45	p1	(T)8	8	36775	36782	AGTTGGTTGGCAACTTCCCA	60.033	AGGCTCGGCTAGGTGGAATA	60.106	227	813	1039
JX088661	46	p2	(AT)7	14	37122	37135	ACCGGTTTTCAAGACCGGAG	60.25	ACATGGAGTCGAGGGGAGTT	60.252	274	804	1077
JX088661	47	p2	(TA)5	10	37276	37285	AACTCCCCTCGACTCCATGT	60.252	AGGAGAAGCAAATACAACGGGT	59.96	266	904	1169
JX088661	48	c	(C)13(A)8tagttattaattagttataactcaa(T)8	54	37959	38012	CCAAGGAGAAGATGCGGGTT	60.035	GCGGAGTAGAGCAGTTTGGT	60.037	278	851	1128
JX088661	49	p1	(T)11	11	38459	38469	CCGATGGAGACGTGTAGGTG	59.899	CGATGGATAGGGAGGATGAGG	58.893	278	907	1184
JX088661	50	p1	(T)8	8	43263	43270	GTCTGGCCCATTCCTCGAAA	60.035	AGATCCGAACACTTGCCTCG	60.109	272	833	1104
JX088661	51	p1	(T)8	8	43446	43453	TACTTTCCCGGCGAAACGAA	59.967	TGGTATCTCATAGGGATAAAACGGT	59.158	260	972	1231
JX088661	52	p4	(TTCT)3	12	44734	44745	CGTTGCTTTAGACGACGCAT	59.286	AACGGAGAGCATACAAGGGC	60.108	207	925	1131
JX088661	53	p1	(A)8	8	45687	45694	GAGGCTGCATCAATCGAGGA	59.894	TCCGACAACTTCCGGAGAAA	58.958	207	861	1067
JX088661	54	p1	(T)9	9	48175	48183	AGAACTACTTCTAACTAGAATGTTCT	55.421	AGTTTTCAGAAAGAGTTCGATTTT	55.502	255	929	1183
JX088661	55	p1	(A)10	10	48563	48572	CGGAAAGGGAAGAGATAGGACG	59.965	TGTCTATCCCCCATCAGTTCA	57.871	224	977	1200
JX088661	56	c*	(A)8(AT)6*gaactgatgggggatagacaaaaaaactagataggagcatacaatacaatttttcaatatagaaaaaattatctaacgaattaaacaggtc(CAAA)3	122	48726	48847	ACCTATCCATATTGAATTCCGGA	56.898	AGCGTCTACCAATTTCGCCA	60.037	266	926	1191
JX088661	57	p1	(A)9	9	49059	49067	TGGCGAAATTGGTAGACGCT	60.037	ACGGATTCCAACTACCAACGA	59.38	245	839	1083
JX088661	58	p1	(T)8	8	49551	49558	ATCGTGAGGGTTCAAGTCCC	59.386	TGTGTTGTGAAAGAGTGGAGTGA	60.055	140	932	1071
JX088661	59	p1	(T)8	8	50159	50166	AGTGCCGTCTCCTTTTTCTT	57.36	TGGACCCCGGAAAGTCAAAG	59.89	128	934	1061
JX088661	60	p1	(T)8	8	50342	50349	CTTTGACTTTCCGGGGTCCA	59.89	ACGCCCCGTTCTAGATGAAA	59.1	206	859	1064
JX088661	61	p2	(AT)5	10	52535	52544	No primer
JX088661	62	p1	(A)9	9	52783	52791	TCCGTTGAATTGAGAGGTGACA	59.633	ACCCCATTGTTTGGTGTTATCA	58.149	279	946	1224
JX088661	63	p4	(ATTT)3	12	54508	54519	ACGTGTAAACGAGGTGCTCT	59.328	GGAACCCATCACTTCGGGAA	59.673	204	884	1087
JX088661	64	p1	(T)8	8	54748	54755	CGGCGGTAGTCATTGGTTCA	60.391	AGACGAGCTAGGACACGAGT	60.036	256	903	1158
JX088661	65	p1	(T)9	9	56971	56979	AAGTTCAGCCAATCCCTCTT	56.715	CGCAACCTAATGTTTGTTTTGCA	59.446	226	981	1206
JX088661	66	p1	(T)9	9	57297	57305	TGCAAAACAAACATTAGGTTGCG	59.446	TGGTGACATAAGTCCCTCCCT	59.92	259	858	1116
JX088661	67	p1	(A)8	8	58912	58919	TGCAATTAAAGTCGGCCCAG	58.827	TGAGTTGTTTAGTCTTCGATCTT	55.654	243	978	1220
JX088661	68	p2	(AT)5	10	61371	61380	No primer
JX088661	69	p1	(T)8	8	62219	62226	TGCTGGGCCTGTATCCTTTT	59.296	GACCCGCGATCCCATAGAAA	59.608	154	893	1046
JX088661	70	p4	(CTAA)3	12	62723	62734	AGGTGGGGAAAAGAACTTGCT	59.782	ACGAAATACATGTTCGGATAGGT	57.728	167	917	1083
JX088661	71	c	(A)8ttcaattcacagatcaaaatg(A)8	37	63129	63165	AGTCGACGAATGAAGCAGGT	59.396	CCACCAGGGCAAAAATACCA	58.361	117	974	1090
JX088661	72	c	(AT)5aatgtaataattctatgtaatatagaatatattatgtaatgtaatataaaatagtatataatacttaat(GAAA)3t(GAAA)3	104	66618	66721	AATTGGTTGGTCGTAGTCGT	57.174	ACTTCTAACTTCGGTCAAGAAAGAC	59.016	271	910	1180
JX088661	73	p1	(A)8	8	67020	67027	CGATAGATTGTGGGGCACCT	59.53	GTTTTGGAACGAATGCCTGA	56.922	134	910	1043
JX088661	74	p1	(T)10	10	67698	67707	GGAGGTCCAATGCAAGTTGC	59.755	GGGTCTCCAAAACCCGATGT	59.962	133	964	1096
JX088661	75	p1	(A)10	10	69791	69800	GGAGTTGATCCCCCGAACTC	59.822	ACAGAATTCCCCGGAGTGAC	59.386	271	963	1233
JX088661	76	c	(T)9aaacatgttcgttcattcctattactta(T)10	47	69922	69968	GGAGTTGATCCCCCGAACTC	59.822	ACAGAATTCCCCGGAGTGAC	59.386	271	832	1102
JX088661	77	p1	(A)8	8	70643	70650	TCTCCCCCTTGGTCGATGAA	60.253	ATAGAGAGGACCTCGCCGTT	60.107	208	851	1058
JX088661	78	p1	(T)10	10	72025	72034	ACCACCCTTCCTTTCGTAGG	59.018	TCGGGAGTACATTTCAGCGT	59.107	216	876	1091
JX088661	79	p5	(AATAA)3	15	72196	72210	ACGCTGAAATGTACTCCCGA	59.107	TAGCATTCCCTCACGCTTGG	60.108	241	901	1141
JX088661	80	p4	(ATAA)3	12	72485	72496	AAGCGGCTATTCCCATGCAT	60.179	TGCGTGTACGGCTCCTAAAG	60.109	278	898	1175
JX088661	81	p1	(A)8	8	72812	72819	CGCACCTTTGGATGCATACG	59.972	GGGCCCATTCAGGAACAAGA	59.96	264	845	1108
JX088661	82	p1	(T)8	8	73014	73021	CCGGGAAAAGATCTGTCCGA	59.465	AGGCTCCGTTCAGAAAATACCA	59.695	274	936	1209
JX088661	83	p1	(T)8	8	74715	74722	CAGCGGGTACATTGGGCATA	60.179	GTCTAGTCCGGCGCTAACTC	59.971	269	876	1144
JX088661	84	p5	(TCTTT)3	15	75593	75607	TGCTCTGGTATCTTTCGCCTC	59.863	ACCTTAGGCGGTTCTCGAAA	59.029	258	923	1180
JX088661	85	p1	(T)8	8	76711	76718	CCTCGAAACCGGACTCCAAA	59.966	TAAAGCCAAGCCTCAAGCCA	59.888	211	926	1136
JX088661	86	p1	(A)9	9	76997	77005	TGGCTTGAGGCTTGGCTTTA	59.888	ACAGGCCTCTTGAATCTTCTCT	58.819	228	831	1058
JX088661	87	p1	(A)8	8	78720	78727	AATCGAGATGTTGTGGGGGT	59.008	ATCCGGCTCGAGCAAGAATG	60.532	279	850	1128
JX088661	88	p1	(T)8	8	81206	81213	GCCCATTCCTACGTGAACCA	60.036	TCGGCGCGGACGAATTATAG	60.386	230	845	1074
JX088661	89	p1	(T)9	9	83545	83553	CATCCAGCTCCTCGCGAATA	59.685	TCGCCCGCGAAACTTTAGAT	60.109	272	809	1080
JX088661	90	c	(A)8tttctcttctcgagtcaatctacttagtttttattaactcgaggctctttattattcatatcactttattttatatttattttta(TTAT)3tcagttttgatgctttattacattgccttttatgaggtaattcatagaccatacatattggaatcatatatcattgatatttttg(TTCT)3	202	83828	84029	TGAACTCTGCACTGGAGCTC	59.68	ATGGGTTGGGTTGTGAAGCA	60.106	278	977	1254
JX088661	91	p1	(T)9	9	84266	84274	TGCTTCACAACCCAACCCAT	60.106	GCTATGCTTAGTGTGTGACTCG	59.145	269	797	1065
JX088661	92	p1	(T)8	8	84831	84838	TTGATCCGCCCTGCAATTTG	59.468	TAGAGGGCCAAACAGGAAGC	59.672	253	799	1051
JX088661	93	c	(T)11attttttgcgtatagcatac(TTAT)3	43	85633	85675	TCGCCCTTTGAAAACAGACA	57.954	TCTCGTCGTTAAGTTCATTTCT	55.545	264	874	1137
JX088661	94	c	(T)9agtgaacgtgtcatgtcacagtgtattactcc(T)8	49	86016	86064	GGTAGATGCCCGAGACCAAG	59.895	ACATCCGCCCCTTTTCTAGC	60.107	275	905	1179
JX088661	95	p1	(A)8	8	86282	86289	GTTCAATTCCCGTCGTTCGC	60.179	GCCGGATCTAAGTGTTGGCT	60.108	278	959	1236
JX088661	96	p2	(AT)5	10	88370	88379	TGAGTTGGGCGCTTTAACCA	60.179	AGACCTCCTCCGGCTAAGAT	59.441	151	930	1080
JX088661	97	p1	(A)8	8	89023	89030	CTAACCGGAGTTCACGGTGG	60.389	GTCCTTGCGGATCGGATCAT	59.966	176	956	1131
JX088661	98	p1	(A)8	8	90294	90301	CGAGCCGGATCTGGTGTATC	60.039	ACCGCTGTTTTTCGTTTTGGA	59.527	126	937	1062
JX088661	99	c	(A)9catatttttggg(GA)5	31	91421	91451	TTTTCTTCGTGCGTCGGTAA	58.15	TGGCTCGGATCGAATTGGAA	59.46	168	981	1148
JX088661	100	p1	(A)9	9	91790	91798	AGCCATTCGTTCGTAGAGCT	59.182	TCTGCCCTTTCTCAACGCAT	59.963	273	775	1047
JX088661	101	p1	(T)10	10	93235	93244	GCGACAAACTTCCATGTTCCT	59.12	CCGTATATACTCGGCGGCAT	59.545	242	925	1166
JX088661	102	p2	(TA)5	10	96077	96086	TGTCATATAGGCCCGGGTCA	60.105	GGATGGGTCATTCGAGCGTA	59.612	181	938	1118
JX088661	103	p1	(T)12	12	100488	100499	CCTTATTCCACCCCGTACCG	59.895	TCGTACCCTTCGCTCAATGA	58.821	250	895	1144
JX088661	104	c	(A)8cccttccctttattgggaagaaaaggaagatccggacaaaatagatcaaacggaagagatccgagtggaaaaaacgtatccattaaatt(A)8	105	111579	111683	AACAGGAACAAGCGGGATCC	60.323	TCTACGGGAGGTGGACGAAT	60.034	238	976	1213
JX088661	105	p1	(T)8	8	112363	112370	TGTCCGATTCGTGAGGATACA	58.629	ACTTTTGATGGGCATTTGCG	57.917	256	936	1191
JX088661	106	c	(T)8cttagctataccttagctatactatatactatatatgtcatagggtatgtatacatatgcgtaattactatgatccatattatatatatcatatatatg(AT)5aaatgtgtatgtttccattttttaattttaattttattatatgtttatgttttcatagg(T)8aatgtgtttgaaaaattaaatg(T)8actattttattacggaataaatatagataacggctaaaaggaacaattcattttgaacaatacatgtctttcacatacaatgataaaaataagtaaccc(T)8	321	114192	114512	No primer
JX088661	107	c	(T)8cgttttgtttgaatctataaaataacattggataaat(A)9	54	115157	115210	TCGTTAGACAATGATAAATTCTTATGA	55.34	AGACTGAACTATAGAACCGGGA	57.753	195	907	1101
JX088661	108	p3	(TAA)4	12	115378	115389	ACCGAACTTACAACAATACGA	55.306	ACCATGGCGGCTTACTTGAA	59.962	202	948	1149
JX088661	109	c	(AATA)3ggagttaatatcattcctattgccattacaaaagtaattagtatttttgacattaaaagaaattttttactagtaattattcc(A)8ctaatgattctgcaacaaaaccactcattcccggcaatgcaagagaagccattgaaaaactactgaacatggtaaaaagttttggcattgggatcgata(C)8	210	117157	117366	TCCATAGAACATCTGACGTAACA	57.092	ACGACTTGTGATAGAATGGGTCT	59.23	279	971	1249
JX088661	110	p1	(A)8	8	118389	118396	GTCCATCGATTCCCAGTCTCC	59.931	TGTTTTGCCGATATCCGTCG	58.717	221	815	1035
JX088661	111	p2	(AT)5	10	119220	119229	No primer
JX088661	112	p2	(TA)5	10	119348	119357	No primer
JX088661	113	p1	(A)9	9	120163	120171	GGCGAGCCATAGTAATTACACC	58.935	ACCGTTGGAGATGGAGTCAC	59.391	247	801	1047
JX088661	114	c	(A)9taagtcaaatcatgactttactaaatagtcaagg(A)8	51	120509	120559	TGTGTTGGTCCTGGTAAATCCA	59.556	TCGCGAGAATTTCAAAATATACAA	55.55	253	958	1210
JX088661	115	p4	(AAAT)3	12	120771	120782	TTGTATATTTTGAAATTCTCGCGA	55.55	TCAAATTGCATTGGGTCGGT	58.373	274	925	1198
JX088661	116	p1	(T)8	8	121680	121687	CTGGTCCATTCTCATCCTGGG	59.858	CGATTCTTTACTTAGGTGGGTGGA	60.081	191	883	1073
JX088661	117	p1	(A)9	9	122157	122165	ACAACACTGTTCCCATCGCT	59.891	TGCGAACGGAATTTCATTGGT	59.117	180	874	1053
JX088661	118	p1	(T)8	8	122435	122442	GCTTCGGAATTCATCTCATCCC	59.189	ACCCGCCTCTGAGATAGAAGA	59.784	275	792	1066
JX088661	119	p1	(T)9	9	122662	122670	CTCAGAGGCGGGTACTTTGA	59.104	TCAGTGGACAATTAGGAACACA	57.302	250	827	1076
JX088661	120	p1	(T)9	9	124789	124797	GCATTGATGGGTGGTGAGGA	60.034	CGTCGACGTATGATGGCCTA	59.41	273	956	1228
JX088661	121	c	(T)8atttcttttccacggatttttccgattaggaaaaagagaataatatatattattt(TTA)4	75	125203	125277	CAGAACCTCTGTTTTCTTCTTTT	55.285	TGAAAATTGGATTTGGATAGAATCA	55.265	275	928	1202
JX088661	122	p1	(T)9	9	126059	126067	TCTGGATTCCCATTCACAAGCA	59.959	TCGAATCAACTCGTCTAGCT	56.119	193	928	1120
JX088661	123	p1	(T)11	11	126517	126527	TCCTTGCTTTTCTTGCATCGTC	59.774	ACCGTGGATCATCCCAATCA	58.788	165	896	1060
JX088661	124	c	(T)9acaaaaaactctttccctttccctttttcgattcattcccatccaatcaaaaaagtttttttgattggagttg(T)8gtatagatttgtttctttttcttgatgttttgaaag(A)8gatc(T)9	147	126656	126802	AGGAAATCTGAATTCCGGGA	56.203	ACATATCGGTGCCAAACTTGA	57.934	256	957	1212
JX088661	125	p2	(AT)5	10	127121	127130	ACAATTCGGATTTCTGTATGTTGA	56.939	ACAGTGTATTTATGGCCGAATCA	58.224	181	899	1079
JX088661	126	c	(T)8cgccattttttcgctactaatactaatcgagaccatttgctctgagataaattgtatgcataattaccctttaaccagtttttc(CATT)3	104	127303	127406	TGTGAATCGTACAATTTTGATTGA	55.643	ATCGCGGTACCCATCCTTTT	59.455	237	975	1211
JX088661	127	p1	(T)8	8	127789	127796	TGGGACAAGGAAGATAAATCGT	57.163	AGCATTTCGAAGGTCAATGCAC	60.095	242	797	1038
JX088661	128	p1	(T)9	9	127979	127987	TGGTCTTTTATCATCATAGGCTGGA	59.631	TCCTGAATCGACCATGCAAA	57.512	172	972	1143
JX088661	129	p4	(AAAT)3	12	128195	128206	TTGCATGGTCGATTCAGGAA	57.512	GCCCGAACCCTACCTTCTTT	59.673	276	909	1184
JX088661	130	p1	(T)9	9	128328	128336	TTGCATGGTCGATTCAGGAA	57.512	GCCCGAACCCTACCTTCTTT	59.673	276	776	1051
JX088661	131	p1	(T)9	9	128447	128455	GGGCAGGACCAAAAGGAAGT	60.179	ACCCCGAGTGGTATGAGGAT	59.735	276	929	1204
JX088661	132	c	(A)10tatgttttctactcgatc(A)8	36	128968	129003	TCGTTTTCATCGAGAGCCTTCA	60.029	AGGATCCTTACGCGCTCAAA	59.465	246	860	1105
JX088661	133	p1	(A)8	8	130054	130061	TGCTCATTGGTAGAAACCCA	56.736	TATAAGCGGTGGAATCGTCC	57.193	245	842	1086
JX088661	134	p1	(T)8	8	130257	130264	CCGGATCTTCCTTTTCTTCCCA	60.026	AGAATGCCGTCGCCTATTGT	59.822	172	964	1135
JX088661	135	p1	(A)12	12	141344	141355	TCGTACCCTTCGCTCAATGA	58.821	CCTTATTCCACCCCGTACCG	59.895	250	865	1114
JX088661	136	p2	(AT)5	10	145756	145765	GGATGGGTCATTCGAGCGTA	59.612	TGTCATATAGGCCCGGGTCA	60.105	181	890	1070
JX088661	137	p1	(A)10	10	148599	148608	CCGTATATACTCGGCGGCAT	59.545	GCGACAAACTTCCATGTTCCT	59.12	242	841	1082
JX088661	138	p1	(T)9	9	150045	150053	TCTGCCCTTTCTCAACGCAT	59.963	AGCCATTCGTTCGTAGAGCT	59.182	273	959	1231
JX088661	139	c	(TC)5cccaaaaatatg(T)9	31	150392	150422	ACCTGTGACTCGATTGGCAA	59.604	GGCTGAATCCCGTGAAACCA	60.608	280	974	1253
JX088661	140	p1	(T)8	8	151542	151549	GCAGTAGATCCGGGCCAATT	60.179	TGACCGGAACAAAAGGGGAT	59.225	181	981	1161
JX088661	141	p1	(T)8	8	152813	152820	GTCCTTGCGGATCGGATCAT	59.966	CTAACCGGAGTTCACGGTGG	60.389	176	874	1049
JX088661	142	p2	(AT)5	10	153443	153452	AGACCTCCTCCGGCTAAGAT	59.441	TGAGTTGGGCGCTTTAACCA	60.179	130	948	1077
JX088661	143	p1	(T)8	8	155533	155540	GCCGGATCTAAGTGTTGGCT	60.108	GTTCAATTCCCGTCGTTCGC	60.179	278	769	1046
JX088661	144	p1	(A)8	8	155758	155765	ACATCCGCCCCTTTTCTAGC	60.107	CCCCATATCTTGTTGCTTAAGCG	59.996	216	867	1082

## Sheet: Zingiber-officinale.SSR
region	all-SSR	1nuc	2nuc	3nuc	4nuc	5nuc	6nuc
Coding	60	50	5	1	4	0	0
Genome	197	146	23	5	21	2	0
IRa	23	20	1	0	2	0	0
IRb	23	20	1	0	2	0	0
LSC	119	84	15	3	15	2	0
SSC	32	22	6	2	2	0	0
Length	type	num	num(>=20bp)
1	A/T	143	0
1	C/G	3	0
2	AG/CT	2	0
2	AT/AT	21	0
3	AAG/CTT	1	0
3	AAT/ATT	4	0
4	Tetranuc	21	0
5	Pentanuc	2	0
ID	SSR nr.	SSR type	SSR	size	start	end
NC_044775	1	p1	(A)8	8	1396	1403
NC_044775	2	p2	(AT)5	10	2633	2642
NC_044775	3	p1	(A)8	8	3010	3017
NC_044775	4	p3	(AAT)4	12	3437	3448
NC_044775	5	p1	(A)9	9	4329	4337
NC_044775	6	p1	(A)8	8	5123	5130
NC_044775	7	p1	(T)11	11	5487	5497
NC_044775	8	p1	(A)8	8	5835	5842
NC_044775	9	p1	(A)9	9	6100	6108
NC_044775	10	c	(A)8tgttaaatattattaatattaaat(A)8	40	6377	6416
NC_044775	11	p1	(T)10	10	6535	6544
NC_044775	12	p1	(A)11	11	7091	7101
NC_044775	13	c	(C)8(A)8	16	7323	7338
NC_044775	14	p1	(T)10	10	8391	8400
NC_044775	15	p1	(T)8	8	9427	9434
NC_044775	16	p4	(TTAT)3	12	12508	12519
NC_044775	17	c	(T)10catttttttgaatgaaaaaaggaaatatgataataaaaattaa(AAT)4	65	12692	12756
NC_044775	18	c	(T)12atttccac(TTTA)3	32	13455	13486
NC_044775	19	p1	(A)8	8	14410	14417
NC_044775	20	p2	(AT)7	14	14568	14581
NC_044775	21	c	(TTAT)3aatattaa(TTAT)3	32	14695	14726
NC_044775	22	c	(AT)6aaataaatatataaataagaaatatataatgaattgaatctaatttcaatttgaattaaaccggataatag(AT)9	101	14853	14953
NC_044775	23	p1	(T)8	8	15342	15349
NC_044775	24	p1	(A)10	10	15479	15488
NC_044775	25	p1	(T)10	10	17240	17249
NC_044775	26	c	(T)9gttttcggtggtataaaaatgccactatgcctagatatcttatccgcctctccaggaaaataaatatctccggaaaatatttttagttcaata(T)12	114	19375	19488
NC_044775	27	p1	(A)10	10	19620	19629
NC_044775	28	p2	(AT)5	10	20848	20857
NC_044775	29	p1	(T)9	9	22155	22163
NC_044775	30	p1	(A)8	8	23317	23324
NC_044775	31	p1	(T)8	8	23923	23930
NC_044775	32	p1	(T)8	8	27187	27194
NC_044775	33	c	(T)9atagcaattttgcttgtggcaacagaagtcaggtcacaccatatcataatttctactttttctattgtattatagaaaacg(A)10	100	28412	28511
NC_044775	34	p1	(A)8	8	28715	28722
NC_044775	35	c	(A)9gaaaagaattagtaatagaatcttagtaaaagaatatggatgaatactctttttttacctattttata(T)8	85	28857	28941
NC_044775	36	p1	(A)9	9	29530	29538
NC_044775	37	p1	(T)8	8	30656	30663
NC_044775	38	p1	(A)13	13	30841	30853
NC_044775	39	p1	(T)8	8	31279	31286
NC_044775	40	p1	(A)8	8	31893	31900
NC_044775	41	c*	(ATTT)3(T)8*gctttattttattcaatttgtatttatataaaatac(TA)5	63	33169	33231
NC_044775	42	p1	(A)8	8	33988	33995
NC_044775	43	p3	(TCT)4	12	34486	34497
NC_044775	44	p1	(G)8	8	36747	36754
NC_044775	45	p1	(T)10	10	37629	37638
NC_044775	46	p2	(AT)5	10	37960	37969
NC_044775	47	p2	(TA)6	12	38117	38128
NC_044775	48	p1	(T)8	8	38801	38808
NC_044775	49	p1	(T)11	11	39319	39329
NC_044775	50	p1	(T)8	8	44125	44132
NC_044775	51	p1	(T)9	9	44304	44312
NC_044775	52	p1	(A)8	8	46550	46557
NC_044775	53	p1	(T)8	8	47053	47060
NC_044775	54	p2	(TA)7	14	48482	48495
NC_044775	55	c	(T)8attttccaaataatttctatattagatagattttatctatatcttttataaaaaaatgatataaaat(A)9	84	49153	49236
NC_044775	56	p1	(A)8	8	49536	49543
NC_044775	57	c	(AT)7gaactgatgggggatagacaaaaaaactagataggagcatacaatacactttttcaatatagaaaaaattatctaacgaattaaacaggtc(CAAA)3	117	49702	49818
NC_044775	58	p1	(A)8	8	50010	50017
NC_044775	59	p2	(AT)5	10	50974	50983
NC_044775	60	p1	(T)8	8	51113	51120
NC_044775	61	p1	(T)9	9	51993	52001
NC_044775	62	p2	(AT)5	10	53497	53506
NC_044775	63	p4	(ATTT)3	12	55438	55449
NC_044775	64	p1	(T)9	9	55678	55686
NC_044775	65	p1	(T)8	8	57905	57912
NC_044775	66	p1	(T)8	8	58073	58080
NC_044775	67	p1	(T)8	8	58401	58408
NC_044775	68	p1	(A)11	11	60047	60057
NC_044775	69	p1	(T)9	9	60367	60375
NC_044775	70	p2	(AT)5	10	62346	62355
NC_044775	71	p2	(AT)6	12	62530	62541
NC_044775	72	p1	(T)8	8	63380	63387
NC_044775	73	p4	(CTAA)3	12	63880	63891
NC_044775	74	c	(A)8ttcaattcacagatcaaaatg(A)8	37	64267	64303
NC_044775	75	p4	(ATAA)3	12	65034	65045
NC_044775	76	p4	(AGAA)3	12	66556	66567
NC_044775	77	p1	(A)8	8	67796	67803
NC_044775	78	c	(AT)6aatgtaataattctatgtaatatagaatacattatgtaatgtaatataaaatagtatataatacttaat(GAAA)3t(GAAA)3	106	68393	68498
NC_044775	79	c	(TATT)3ttttattgacctccttcccgcaggaggtccaatgcaagttgcaattaaacttttttg(T)11	80	69405	69484
NC_044775	80	p1	(A)10	10	71639	71648
NC_044775	81	c	(A)8ttccca(T)8	22	71758	71779
NC_044775	82	p1	(A)8	8	72494	72501
NC_044775	83	p5	(TTCTA)3	15	73689	73703
NC_044775	84	p1	(T)10	10	73874	73883
NC_044775	85	p5	(AATAA)3	15	74045	74059
NC_044775	86	p4	(ATAA)3	12	74334	74345
NC_044775	87	p1	(A)8	8	74652	74659
NC_044775	88	p1	(T)8	8	74854	74861
NC_044775	89	p1	(T)8	8	76553	76560
NC_044775	90	p1	(A)8	8	78207	78214
NC_044775	91	p1	(A)9	9	78832	78840
NC_044775	92	p1	(T)8	8	78977	78984
NC_044775	93	p1	(A)8	8	80555	80562
NC_044775	94	p1	(A)8	8	81424	81431
NC_044775	95	p1	(T)8	8	83041	83048
NC_044775	96	p1	(T)8	8	84085	84092
NC_044775	97	p1	(T)10	10	85398	85407
NC_044775	98	p1	(A)8	8	85687	85694
NC_044775	99	p4	(TTCT)3	12	85884	85895
NC_044775	100	p1	(T)8	8	86150	86157
NC_044775	101	p1	(T)8	8	86710	86717
NC_044775	102	p1	(T)8	8	87507	87514
NC_044775	103	c	(T)9agtgaacgtgtcatgtcacagtgtattactcc(T)8	49	87891	87939
NC_044775	104	p1	(A)8	8	88157	88164
NC_044775	105	p1	(A)8	8	90906	90913
NC_044775	106	p1	(A)8	8	92219	92226
NC_044775	107	c	(A)9catatttttggg(GA)5	31	93484	93514
NC_044775	108	p1	(A)9	9	93853	93861
NC_044775	109	c	(T)8gaatatctactta(T)13	34	102998	103031
NC_044775	110	p1	(A)8	8	109628	109635
NC_044775	111	p1	(A)8	8	114200	114207
NC_044775	112	p1	(T)8	8	114403	114410
NC_044775	113	c	(T)8gatcgagtagaaaacata(T)10	36	115440	115475
NC_044775	114	p1	(A)9	9	115988	115996
NC_044775	115	p1	(A)9	9	116107	116115
NC_044775	116	p4	(ATTT)3	12	116237	116248
NC_044775	117	p1	(A)9	9	116450	116458
NC_044775	118	p1	(A)8	8	116641	116648
NC_044775	119	c	(GAAT)3ggaaaaactggttaaagggtaattatgcatacaatttatctcagagcaaatggtctcgattagtattagtagcgaaaaaatggcg(A)8	105	117021	117125
NC_044775	120	p1	(T)8	8	117942	117949
NC_044775	121	p2	(AT)5	10	119915	119924
NC_044775	122	p1	(T)8	8	120119	120126
NC_044775	123	p2	(TA)5	10	120624	120633
NC_044775	124	p3	(TAA)4	12	120996	121007
NC_044775	125	c	(AATA)3ggagttaatatcattcctattgccattacaaaagtaattagtatttttgacattaaaagaaatcttttactagtaattattcc(A)8ttaatgattctgcaacaaaaccactcattcccggcaatgcaagagaagccattgaaaaactactgaacatggtaaaaagttttggcattgggatcgata(C)8	210	122777	122986
NC_044775	126	p1	(A)8	8	124009	124016
NC_044775	127	c	(AT)5cc(AT)5	22	124856	124877
NC_044775	128	p2	(TA)6	12	124995	125006
NC_044775	129	p1	(A)9	9	125818	125826
NC_044775	130	c	(A)8taagtcaaatcatgactttactaaatagtcaagg(A)10	52	126164	126215
NC_044775	131	p4	(AAAT)3	12	126408	126419
NC_044775	132	p1	(T)8	8	127317	127324
NC_044775	133	c	(A)9gatctgtcggagagtcccaaattaaaccaatgaaattccgttcgcaaaaataag(A)8	71	127794	127864
NC_044775	134	c	(A)8ttaataaaataattagaggaatttttcataaattaaataatgataagaatttcatctatttggatgtatatgcataggaaaaagaaaaaataaaga(T)8	112	127969	128080
NC_044775	135	p1	(T)8	8	128300	128307
NC_044775	136	p1	(T)9	9	130426	130434
NC_044775	137	c	(T)8cttcttgtgaaataagtgaaatgaatgaattttttatcataaaaaatc(T)8ctttcttttccacggatttttccgattaggaaaaagagaataatatatattattt(TTA)4	131	130785	130915
NC_044775	138	p1	(T)12	12	131697	131708
NC_044775	139	p1	(T)9	9	132120	132128
NC_044775	140	p1	(T)12	12	132233	132244
NC_044775	141	c	(T)12acaaaaaactctttccctttttcgattcattcccatccaatcaaaaaaacttttttcattggagttg(T)8	87	132366	132452
NC_044775	142	p2	(AT)5	10	132801	132810
NC_044775	143	c	(T)8cgccattttttcgctactaatactaatcgagaccatttgctctgagataaattgtatgcataattaccctttaaccagtttttc(CATT)3	104	132983	133086
NC_044775	144	p1	(T)8	8	133460	133467
NC_044775	145	p1	(T)9	9	133650	133658
NC_044775	146	p4	(AAAT)3	12	133860	133871
NC_044775	147	p1	(T)9	9	133993	134001
NC_044775	148	p1	(T)9	9	134112	134120
NC_044775	149	c	(A)10tatgttttctactcgatc(A)8	36	134633	134668
NC_044775	150	p1	(A)8	8	135698	135705
NC_044775	151	p1	(T)8	8	135901	135908
NC_044775	152	p1	(T)8	8	140473	140480
NC_044775	153	c	(A)13taagtagatattc(A)8	34	147077	147110
NC_044775	154	p1	(T)9	9	156247	156255
NC_044775	155	c	(TC)5cccaaaaatatg(T)9	31	156594	156624
NC_044775	156	p1	(T)8	8	157882	157889
NC_044775	157	p1	(T)8	8	159195	159202
NC_044775	158	p1	(T)8	8	161944	161951
NC_044775	159	c	(A)8ggagtaatacactgtgacatgacacgttcact(A)9	49	162169	162217
NC_044775	160	p1	(A)8	8	162594	162601
ID	SSR nr.	SSR type	SSR	size	start	end	FORWARD PRIMER1 (5'-3')	Tm	REVERSE PRIMER1 (5'-3')	Tm	PRODUCT1 size (bp)	start (bp)	end (bp)
NC_044775	1	p1	(A)8	8	1396	1403	CCAATATCAACCGAACAGACGT	58.741	CGACTAGTTCCGGGTTCGAG	59.902	159	906	1064
NC_044775	2	p2	(AT)5	10	2633	2642	CGCTCAAGAAGGACTCCAGA	59.109	TGCAGTTCCTTCTCCACGAA	59.244	202	919	1120
NC_044775	3	p1	(A)8	8	3010	3017	ACTGCAGCGAAAATGGAATTTCT	59.743	TGAACCCCAAAACTCCTTGG	57.919	221	942	1162
NC_044775	4	p3	(AAT)4	12	3437	3448	TCCACGTGAAGCAAAGGTAGA	59.31	TCAGGTTGCAAAAATAAAGGGTCA	59.348	262	871	1132
NC_044775	5	p1	(A)9	9	4329	4337	TTCCGACGGACCAACCATTT	59.891	TGACGGGTTTGTATTGCCGG	60.956	103	945	1047
NC_044775	6	p1	(A)8	8	5123	5130	ATCTCTCCCTTCTCGTCGGG	60.467	TCCCCTGGGACTATGTCAGA	58.984	194	867	1060
NC_044775	7	p1	(T)11	11	5487	5497	GGGCAGCAACATACCTTTTGT	59.382	CGTGATGGAGCTCGAGTAGA	58.7	280	881	1160
NC_044775	8	p1	(A)8	8	5835	5842	ATGTCCTTCAAGTCGCACGT	59.966	ACCCTTATCCCAGATTTGCA	56.477	275	925	1199
NC_044775	9	p1	(A)9	9	6100	6108	AGGGTAAAGTTCAGTAAGGATCA	56.637	TGTTTTGGGGTCGTTGGACG	61.096	275	930	1204
NC_044775	10	c	(A)8tgttaaatattattaatattaaat(A)8	40	6377	6416	CCCCAAAACAAAAGAAAAGGTCG	59.131	GGAAAAATTCTCGAACCTGAAGT	57.309	280	918	1197
NC_044775	11	p1	(T)10	10	6535	6544	CCCCAAAACAAAAGAAAAGGTCG	59.131	GGAAAAATTCTCGAACCTGAAGT	57.309	280	760	1039
NC_044775	12	p1	(A)11	11	7091	7101	ATGCCTTTGTTTCACGCTGC	60.319	AGGATCACACTGTATCCCACA	58.167	277	804	1080
NC_044775	13	c	(C)8(A)8	16	7323	7338	GCCACGCCCCATTTTTATCC	59.896	TCCTAGCAACAAAAATATGCTACA	56.677	181	935	1115
NC_044775	14	p1	(T)10	10	8391	8400	CGTAATCCTGGACGTGAGGA	58.899	GGCTGAGTGGACTAAAGCGT	60.037	249	975	1223
NC_044775	15	p1	(T)8	8	9427	9434	AGGGAAGGGGTATCTCCGTT	59.658	TCAATTGGAAGACTGGATCCAG	57.774	203	981	1183
NC_044775	16	p4	(TTAT)3	12	12508	12519	TCATTTGGCTCTCACGCTCA	59.679	TCTGGTCTAGTCGGAAGAGTCT	59.427	162	978	1139
NC_044775	17	c	(T)10catttttttgaatgaaaaaaggaaatatgataataaaaattaa(AAT)4	65	12692	12756	AGACTCTTCCGACTAGACCAGA	59.427	TGCCGAATCGACGACCTATG	59.97	198	934	1131
NC_044775	18	c	(T)12atttccac(TTTA)3	32	13455	13486	TCACTCCGATCGCCCTTTTT	59.676	TGCTTTCTTCCTTTCTGTCTTTAGC	59.76	278	967	1244
NC_044775	19	p1	(A)8	8	14410	14417	ACGGAATCATCAGAACTATCTCGT	59.419	TGATATTGATTGCAGTTCACACT	56.521	245	827	1071
NC_044775	20	p2	(AT)7	14	14568	14581	No primer
NC_044775	21	c	(TTAT)3aatattaa(TTAT)3	32	14695	14726	No primer
NC_044775	22	c	(AT)6aaataaatatataaataagaaatatataatgaattgaatctaatttcaatttgaattaaaccggataatag(AT)9	101	14853	14953	No primer
NC_044775	23	p1	(T)8	8	15342	15349	AGACGGGGGTTTAGAGCCTA	59.663	GCCGCGGCTTATATAGGTGA	59.754	277	929	1205
NC_044775	24	p1	(A)10	10	15479	15488	AGACGGGGGTTTAGAGCCTA	59.663	GCCGCGGCTTATATAGGTGA	59.754	277	792	1068
NC_044775	25	p1	(T)10	10	17240	17249	CCGGCCTCCATCATCTCTTC	59.965	AGGTCAATTCCCGGCAGAAG	60.035	154	928	1081
NC_044775	26	c	(T)9gttttcggtggtataaaaatgccactatgcctagatatcttatccgcctctccaggaaaataaatatctccggaaaatatttttagttcaata(T)12	114	19375	19488	GGGTGTGATCCGTTGGACAT	60.035	ACAAGAAGTCGAGTAGGCGG	59.473	207	944	1150
NC_044775	27	p1	(A)10	10	19620	19629	CCGCCTACTCGACTTCTTGT	59.473	CGGGAATTACTAAATATGGGACCG	59.067	238	886	1123
NC_044775	28	p2	(AT)5	10	20848	20857	CCAATTCGACCAGGTCACCA	59.964	TCCGTGAGCCCTCAAAATGG	60.322	262	820	1081
NC_044775	29	p1	(T)9	9	22155	22163	CATCGGAGCCACAAAGGACT	60.036	ACAATCGGAAATCGTCGAGGT	59.796	203	869	1071
NC_044775	30	p1	(A)8	8	23317	23324	AACCCTCCTCCCCTAACTCC	59.956	GGGGAATCCAACCCTACAGG	59.449	280	857	1136
NC_044775	31	p1	(T)8	8	23923	23930	TGCTTAAATGCAATCTCGCT	56.114	GTCATCCCGCTCAATCCGAT	59.966	244	938	1181
NC_044775	32	p1	(T)8	8	27187	27194	CCCGCCTACACAAGCAAATT	59.112	GCCCGTGTGAGTAGGAAACA	59.966	204	938	1141
NC_044775	33	c	(T)9atagcaattttgcttgtggcaacagaagtcaggtcacaccatatcataatttctactttttctattgtattatagaaaacg(A)10	100	28412	28511	TGCCGGTATAGCTATCCACA	57.996	ACCCACACCCCAAAAACAAA	58.342	231	965	1195
NC_044775	34	p1	(A)8	8	28715	28722	AAAAAGACTCGTCCCGGTCC	59.966	ACACCCCTTAAAAACTCCCCC	59.852	274	834	1107
NC_044775	35	c	(A)9gaaaagaattagtaatagaatcttagtaaaagaatatggatgaatactctttttttacctattttata(T)8	85	28857	28941	GGGGGAGTTTTTAAGGGGTGT	59.852	GATCAGGCGACACCCAGATT	59.821	232	945	1176
NC_044775	36	p1	(A)9	9	29530	29538	TCCAGACTCACGAGGGTCTC	60.323	TGTGGGAATACTAAGACCTACTGT	58.413	130	911	1040
NC_044775	37	p1	(T)8	8	30656	30663	ACTCCAATAGAACTCCGCGG	59.54	TGGAGCAAGAATAATATGGGCGT	60.181	174	887	1060
NC_044775	38	p1	(A)13	13	30841	30853	ACACACAGGTAAATGTAGCAA	55.438	ACGAAATGATCTGGCTGGAA	57.213	276	980	1255
NC_044775	39	p1	(T)8	8	31279	31286	AGGAACTAGAATGAACAGTGCAGT	59.959	CCGATTCAGTGTCATCAGAATGC	59.998	165	938	1102
NC_044775	40	p1	(A)8	8	31893	31900	GGACTGGAACTGGAAGGCAT	59.67	GTGCCTCGACAGAGTATTCGT	59.867	164	896	1059
NC_044775	41	c*	(ATTT)3(T)8*gctttattttattcaatttgtatttatataaaatac(TA)5	63	33169	33231	GGATGGGAATAAATGAACCGTCC	59.432	ATGCTGGACCAATCACTGCC	60.682	186	969	1154
NC_044775	42	p1	(A)8	8	33988	33995	CGCCATGGTAAGGCGTAAGT	60.461	ACAGGATAGGGTAGACTAGTTCT	57.002	280	887	1166
NC_044775	43	p3	(TCT)4	12	34486	34497	CGCGCAAGGCAAGAATTTGT	60.664	GCGGAAGAACAAAACAATATCGG	58.904	202	958	1159
NC_044775	44	p1	(G)8	8	36747	36754	TATGATACCTGGGCCCCTGG	60.476	CCATACAAATGCACGGCGAG	59.972	243	981	1223
NC_044775	45	p1	(T)10	10	37629	37638	AGTTGGTTGGCAACTTCCCA	60.033	AAGGGAAAGGGAATGGCTCG	60.034	242	813	1054
NC_044775	46	p2	(AT)5	10	37960	37969	ACCGGTTTTCAAGACCGGAG	60.25	ACATGGAGTCGAGGGGAGTT	60.252	247	827	1073
NC_044775	47	p2	(TA)6	12	38117	38128	AACTCCCCTCGACTCCATGT	60.252	AGCAAATACAACGGGTACACT	57.588	269	897	1165
NC_044775	48	p1	(T)8	8	38801	38808	CCAAGGAGAAGATGCGGGTT	60.035	CCTTGAGGTCACGGGTTCAA	59.892	247	852	1098
NC_044775	49	p1	(T)11	11	39319	39329	CCGATGGAGACGTGTAGGTG	59.899	CGATGGATAGGGAGGATGAGG	58.893	280	907	1186
NC_044775	50	p1	(T)8	8	44125	44132	GTCTGGCCCATTCCTCGAAA	60.035	AGATCCGAACACTTGCCTCG	60.109	268	833	1100
NC_044775	51	p1	(T)9	9	44304	44312	TACTTTCCCGGCGAAACGAA	59.967	TGGTATCTCATAGGGATAAAACGGT	59.158	261	972	1232
NC_044775	52	p1	(A)8	8	46550	46557	GAGGCTGCATCAATCGAGGA	59.894	TCCGACAACTTCCGGAGAAA	58.958	203	865	1067
NC_044775	53	p1	(T)8	8	47053	47060	AACCGAGGATTGTACTGCGG	60.108	ACAAATTATTGAATCGTCCCGTGT	59.302	208	892	1099
NC_044775	54	p2	(TA)7	14	48482	48495	GGTAACGAGACATAAAGACTCCT	57.42	AACGTAGCCACAACTTCCTA	56.495	280	801	1080
NC_044775	55	c	(T)8attttccaaataatttctatattagatagattttatctatatcttttataaaaaaatgatataaaat(A)9	84	49153	49236	No primer
NC_044775	56	p1	(A)8	8	49536	49543	TCTGGTTTGATTCGGAAAGGGA	59.626	ACCTTTCCCCCTACCTTTCA	57.857	107	965	1071
NC_044775	57	c	(AT)7gaactgatgggggatagacaaaaaaactagataggagcatacaatacactttttcaatatagaaaaaattatctaacgaattaaacaggtc(CAAA)3	117	49702	49818	TGAAAGGTAGGGGGAAAGGT	57.857	GCCATATCCCCCTTGATACCA	59.007	280	886	1165
NC_044775	58	p1	(A)8	8	50010	50017	TGGCGAAATTGGTAGACGCT	60.037	ACGGATTCCAACTACCAACGA	59.38	229	854	1082
NC_044775	59	p2	(AT)5	10	50974	50983	GGTCGGGATAGCTCAGTTGG	59.895	AAGAAAAAGGAGACGGCACT	57.36	279	814	1092
NC_044775	60	p1	(T)8	8	51113	51120	AGTGCCGTCTCCTTTTTCTT	57.36	TGGACCCCGGAAAGTCAAAG	59.89	128	934	1061
NC_044775	61	p1	(T)9	9	51993	52001	GGCAATCGAAGCCCAAAGATC	59.934	CCCCCGAATTAGTGAATCAGGA	59.562	204	854	1057
NC_044775	62	p2	(AT)5	10	53497	53506	TGTCTTGGGTTCTCTATCCTCT	57.661	CAACGGATTGAATCAAATTAATTAAGA	55.604	277	886	1162
NC_044775	63	p4	(ATTT)3	12	55438	55449	ACGTGTAAACGAGGTGCTCT	59.328	GGAACCCATCACTTCGGGAA	59.673	204	884	1087
NC_044775	64	p1	(T)9	9	55678	55686	CGGCGGTAGTCATTGGTTCA	60.391	AGACGAGCTAGGACACGAGT	60.036	260	903	1162
NC_044775	65	p1	(T)8	8	57905	57912	TAGTTGGTGTCACCCAACCG	59.893	AGCCAACGAGATCGAAATACTGA	59.869	241	913	1153
NC_044775	66	p1	(T)8	8	58073	58080	TCGATCTCGTTGGCTATTGTTCT	59.869	CGCAACCTAATGTTTGTTTTGCA	59.446	235	971	1205
NC_044775	67	p1	(T)8	8	58401	58408	TGCAAAACAAACATTAGGTTGCG	59.446	TGGTGACATAAGTCCCTCCCT	59.92	259	855	1113
NC_044775	68	p1	(A)11	11	60047	60057	AGATTGGGCCAATTACCGAA	57.181	CCACTCCCGAGGATCCCTAA	60.106	227	978	1204
NC_044775	69	p1	(T)9	9	60367	60375	TTAGGGATCCTCGGGAGTGG	60.106	AAAGACACAGCTTTTTCCCA	55.67	275	865	1139
NC_044775	70	p2	(AT)5	10	62346	62355	CCCGAGGGTTCACAAACATC	58.835	ACAAGGAGAACTTATGTCAACA	55.315	268	772	1039
NC_044775	71	p2	(AT)6	12	62530	62541	No primer
NC_044775	72	p1	(T)8	8	63380	63387	TGCTGGGCCTGTATCCTTTT	59.296	GACCCGCGATCCCATAGAAA	59.608	154	893	1046
NC_044775	73	p4	(CTAA)3	12	63880	63891	AGGTGGGGAAAAGAACTTGCT	59.782	ACGAAATACATGTTCGGATAGGT	57.728	147	921	1067
NC_044775	74	c	(A)8ttcaattcacagatcaaaatg(A)8	37	64267	64303	AGTCGACGAATGAAGCAGGT	59.396	CCACCAGGGCAAAAATACCA	58.361	117	974	1090
NC_044775	75	p4	(ATAA)3	12	65034	65045	TCGTGTATCTCCTTCGCTTGT	59.183	ACACGAGTTTGGCATTGTACT	58.154	222	899	1120
NC_044775	76	p4	(AGAA)3	12	66556	66567	AAGGATGGCAAACCGGAACT	59.888	TTCTATGGATTTATACGCATGAGA	55.581	255	791	1045
NC_044775	77	p1	(A)8	8	67796	67803	GCTTCCGGACATTCTGAGCT	60.108	CCGATCTAGACAGCGTTGCT	59.899	209	959	1167
NC_044775	78	c	(AT)6aatgtaataattctatgtaatatagaatacattatgtaatgtaatataaaatagtatataatacttaat(GAAA)3t(GAAA)3	106	68393	68498	AATTGGTTGGTCGTAGTCGT	57.174	TCTAACTTCGGTCAAGAAAGAC	55.807	278	902	1179
NC_044775	79	c	(TATT)3ttttattgacctccttcccgcaggaggtccaatgcaagttgcaattaaacttttttg(T)11	80	69405	69484	ACAGACGCGGTGATCAGTTA	59.114	GGGTCTCCAAAACCCGATGT	59.962	205	962	1166
NC_044775	80	p1	(A)10	10	71639	71648	CGATCCCCCGAACTCGAATT	59.896	ACAGAATTCCCCGGAGTGAC	59.386	264	968	1231
NC_044775	81	c	(A)8ttccca(T)8	22	71758	71779	CGATCCCCCGAACTCGAATT	59.896	ACAGAATTCCCCGGAGTGAC	59.386	264	849	1112
NC_044775	82	p1	(A)8	8	72494	72501	TCAGCCATCCTTTTATCCCCC	59.501	ATAGAGAGGACCTCGCCGTT	60.107	221	838	1058
NC_044775	83	p5	(TTCTA)3	15	73689	73703	ACAACCGTACGGGCATTTCT	59.964	CGAAAGGAAGGGTGGTAAATGG	59.247	136	941	1076
NC_044775	84	p1	(T)10	10	73874	73883	ACCACCCTTCCTTTCGTAGG	59.018	TCGGGAGTACATTTCAGCGT	59.107	216	876	1091
NC_044775	85	p5	(AATAA)3	15	74045	74059	ACGCTGAAATGTACTCCCGA	59.107	TAGCATTCCCTCACGCTTGG	60.108	241	901	1141
NC_044775	86	p4	(ATAA)3	12	74334	74345	AAGCGGCTATTCCCATGCAT	60.179	TGCGTGTACGGCTCCTAAAG	60.109	269	898	1166
NC_044775	87	p1	(A)8	8	74652	74659	CGCACCTTTGGATGCATACG	59.972	GGGCCCATTCAGGAACAAGA	59.96	264	845	1108
NC_044775	88	p1	(T)8	8	74854	74861	CCGGGAAAAGATCTGTCCGA	59.465	AGGCTCCGTTCAGAAAATACCA	59.695	274	936	1209
NC_044775	89	p1	(T)8	8	76553	76560	CAGCGGGTACATTGGGCATA	60.179	GTCTAGTCCGGCGCTAACTC	59.971	269	876	1144
NC_044775	90	p1	(A)8	8	78207	78214	ATGGTAAAGTAGCTCCGGGC	59.531	TCCACGGTCGAACTACCAGA	60.251	229	837	1065
NC_044775	91	p1	(A)9	9	78832	78840	TGGCTTGAGGCTTGGCTTTA	59.888	TCAAGTTGGCTCATCCGTCT	59.023	255	842	1096
NC_044775	92	p1	(T)8	8	78977	78984	AGACGGATGAGCCAACTTGA	59.023	TCATCTCGTACGGCTCAAGC	59.899	192	932	1123
NC_044775	93	p1	(A)8	8	80555	80562	AATCGAGATGTTGTGGGGGT	59.008	ATCCGGCTCGAGCAAGAATG	60.532	279	850	1128
NC_044775	94	p1	(A)8	8	81424	81431	TCCACGAAAATACGAATTGTGTCA	59.249	TCAGACACTTTACGAAAGCAT	55.56	167	894	1060
NC_044775	95	p1	(T)8	8	83041	83048	GCCCATTCCTACGTGAACCA	60.036	TCGGCGCGGACGAATTATAG	60.386	229	846	1074
NC_044775	96	p1	(T)8	8	84085	84092	TCCCTACCCATGGCGAACTA	60.032	AGTTTCATTGGCTCCCGAGG	60.035	270	928	1197
NC_044775	97	p1	(T)10	10	85398	85407	CATCCAGCTCCTCGCGAATA	59.685	TCGCCCGCGAAACTTTAGAT	60.109	272	815	1086
NC_044775	98	p1	(A)8	8	85687	85694	ACTCTGCAATGGAGCTCCC	59.393	GGGTTGGGTTGTGAAGCAAA	59.173	280	980	1259
NC_044775	99	p4	(TTCT)3	12	85884	85895	ACTCTGCAATGGAGCTCCC	59.393	GGGTTGGGTTGTGAAGCAAA	59.173	280	783	1062
NC_044775	100	p1	(T)8	8	86150	86157	TGCTTCACAACCCAACCCAT	60.106	TGCTTAGTGTGTGACTCGTT	57.117	278	779	1056
NC_044775	101	p1	(T)8	8	86710	86717	TTGATCCGCCCTGCAATTTG	59.468	TAGAGGGCCAAACAGGAAGC	59.672	253	799	1051
NC_044775	102	p1	(T)8	8	87507	87514	TCTCCTATCAATGAATGTTAAGCACT	58.432	ACGAGACACGCAAGAAACGA	60.249	195	971	1165
NC_044775	103	c	(T)9agtgaacgtgtcatgtcacagtgtattactcc(T)8	49	87891	87939	GTAGATGCCCGAGACCAAGT	59.175	ACATCCGCCCCTTTTCTAGC	60.107	274	906	1179
NC_044775	104	p1	(A)8	8	88157	88164	AGAAAAGGGGCGGATGTAGC	60.107	AACCCTGTAGACCATCCCCA	59.88	280	897	1176
NC_044775	105	p1	(A)8	8	90906	90913	CTAACCGGAGTTCACGGTGG	60.389	GTCCTTGCGGATCGGATCAT	59.966	176	956	1131
NC_044775	106	p1	(A)8	8	92219	92226	CGAGCCGGATCTGGTGTATC	60.039	CATTCCCGCAGTAGATCCGG	60.32	209	937	1145
NC_044775	107	c	(A)9catatttttggg(GA)5	31	93484	93514	TTTTCTTCGTGCGTCGGTAA	58.15	TGGCTCGGATCGAATTGGAA	59.46	168	981	1148
NC_044775	108	p1	(A)9	9	93853	93861	AGCCATTCGTTCGTAGAGCT	59.182	TCTGCCCTTTCTCAACGCAT	59.963	273	775	1047
NC_044775	109	c	(T)8gaatatctactta(T)13	34	102998	103031	CGATCAATCCCTTTGCCCCT	60.107	CGTACCCTTCGCTCAATGAGA	59.866	266	900	1165
NC_044775	110	p1	(A)8	8	109628	109635	AGCTGGTTCTCCCCGAAATG	60.035	TAGGGGCCTTAGCTGGTGAT	60.03	229	868	1096
NC_044775	111	p1	(A)8	8	114200	114207	AGAATGCCGTCGCCTATTGT	59.822	CCGGATCCTCCTTTTCTTCCC	60.134	172	870	1041
NC_044775	112	p1	(T)8	8	114403	114410	TATAAGCGGTGGAATCGTCC	57.193	TGCTCATTGGTAGAAACCCA	56.736	245	919	1163
NC_044775	113	c	(T)8gatcgagtagaaaacata(T)10	36	115440	115475	AGGATCCTTACGCGCTCAAA	59.465	TCGTTTTCATCGAGAGCCTTCA	60.029	246	928	1173
NC_044775	114	p1	(A)9	9	115988	115996	ATACCCCGAGTGGTATGGGG	60.473	GGGCAGGACCAAAAGGAAGT	60.179	278	800	1077
NC_044775	115	p1	(A)9	9	116107	116115	GCCCGAACCCTACCTTCTTT	59.673	TTGCATGGTCGATTCAGGAA	57.512	276	955	1230
NC_044775	116	p4	(ATTT)3	12	116237	116248	GCCCGAACCCTACCTTCTTT	59.673	TTGCATGGTCGATTCAGGAA	57.512	276	825	1100
NC_044775	117	p1	(A)9	9	116450	116458	TCAGGAATCAAATAGAAGAAATCGCA	59.177	GTGCATTGACCTTCGAAATGCT	60.095	216	964	1179
NC_044775	118	p1	(A)8	8	116641	116648	AGCATTTCGAAGGTCAATGCAC	60.095	TGGGACAAGGAAGATAAATCGT	57.163	233	967	1199
NC_044775	119	c	(GAAT)3ggaaaaactggttaaagggtaattatgcatacaatttatctcagagcaaatggtctcgattagtattagtagcgaaaaaatggcg(A)8	105	117021	117125	ATCGCGGTACCCATCCTTTT	59.455	TCATTGATTCTTTATTGTGAATCGT	55.64	252	891	1142
NC_044775	120	p1	(T)8	8	117942	117949	TGTCCGATTCGTGAGGATACA	58.629	ACTTTTGATGGGCATTTGCGT	59.656	256	936	1191
NC_044775	121	p2	(AT)5	10	119915	119924	ACATATGCGTAATTACTATGATCCA	56.073	TGGGGACTGCCATTCAAAAA	57.906	277	949	1225
NC_044775	122	p1	(T)8	8	120119	120126	TGGATAACGGCTAAAAGGAACA	57.711	TGAACGTCCGGTAGAAATCGA	59.188	215	923	1137
NC_044775	123	p2	(TA)5	10	120624	120633	AGGGTATGTATATTGGGTTTGGGG	59.893	TCATAAGAATTTATCATTGTCTAACGA	55.34	256	829	1084
NC_044775	124	p3	(TAA)4	12	120996	121007	ACCGAACTTACAACAATACGA	55.306	ACCATGGCGGCTTACTTGAA	59.962	202	948	1149
NC_044775	125	c	(AATA)3ggagttaatatcattcctattgccattacaaaagtaattagtatttttgacattaaaagaaatcttttactagtaattattcc(A)8ttaatgattctgcaacaaaaccactcattcccggcaatgcaagagaagccattgaaaaactactgaacatggtaaaaagttttggcattgggatcgata(C)8	210	122777	122986	TCCATAGAACATCTGACGTAACA	57.092	ACGACTTGTGATAGAATGGGTCT	59.23	279	971	1249
NC_044775	126	p1	(A)8	8	124009	124016	GTCCATCGATTCCCAGTCTCC	59.931	TGTTTTGCCGATATCCGTCG	58.717	221	815	1035
NC_044775	127	c	(AT)5cc(AT)5	22	124856	124877	No primer
NC_044775	128	p2	(TA)6	12	124995	125006	No primer
NC_044775	129	p1	(A)9	9	125818	125826	ATCCCAATTTGTTGAGCGGT	58.077	ACCGTTGGAGATGGAGTCAC	59.391	158	890	1047
NC_044775	130	c	(A)8taagtcaaatcatgactttactaaatagtcaagg(A)10	52	126164	126215	AGAACTGACCCCAGAAATGCT	59.293	TCGCGAGAATTTCAAAATATACAA	55.55	268	925	1192
NC_044775	131	p4	(AAAT)3	12	126408	126419	TTGTATATTTTGAAATTCTCGCGA	55.55	TCAAATTGCATTGGGTCGGT	58.373	274	925	1198
NC_044775	132	p1	(T)8	8	127317	127324	TGTCATTCCAAAGACTCCAGCT	59.627	GCTGAATGTGAGAGATTGCCC	59.325	243	976	1218
NC_044775	133	c	(A)9gatctgtcggagagtcccaaattaaaccaatgaaattccgttcgcaaaaataag(A)8	71	127794	127864	CCGTACATGAGACCTCAGCC	59.897	ACTTTGATTATAAGGGATGAGATGA	55.59	202	903	1104
NC_044775	134	c	(A)8ttaataaaataattagaggaatttttcataaattaaataatgataagaatttcatctatttggatgtatatgcataggaaaaagaaaaaataaaga(T)8	112	127969	128080	GCTTCGGAATTCATCTCATCCC	59.189	ACCCGCCTCTGAGATAGAAGA	59.784	276	895	1170
NC_044775	135	p1	(T)8	8	128300	128307	CTCAGAGGCGGGTACTTTGA	59.104	TCAGTGGACAATTAGGAACACA	57.302	249	827	1075
NC_044775	136	p1	(T)9	9	130426	130434	GCATTGATGGGTGGTGAGGA	60.034	GTCGACGTATGCTGGCCTAT	59.686	272	956	1227
NC_044775	137	c	(T)8cttcttgtgaaataagtgaaatgaatgaattttttatcataaaaaatc(T)8ctttcttttccacggatttttccgattaggaaaaagagaataatatatattattt(TTA)4	131	130785	130915	No primer
NC_044775	138	p1	(T)12	12	131697	131708	TCACAAGCATATTTCCGTGTTGT	59.182	CGATGGCGAAAAGAGTAATCACC	59.999	110	941	1050
NC_044775	139	p1	(T)9	9	132120	132128	TCCTTGCTTTTCTTGCATCGT	58.77	ACCGTGGATCATCCCAATCA	58.788	240	934	1173
NC_044775	140	p1	(T)12	12	132233	132244	TCCTTGCTTTTCTTGCATCGT	58.77	ACCGTGGATCATCCCAATCA	58.788	240	821	1060
NC_044775	141	c	(T)12acaaaaaactctttccctttttcgattcattcccatccaatcaaaaaaacttttttcattggagttg(T)8	87	132366	132452	TGATTGGGATGATCCACGGT	58.788	ACATATCGGTGCCAAACTTGA	57.934	275	908	1182
NC_044775	142	p2	(AT)5	10	132801	132810	ACAATTCGGGTTTCTGTATGTTGA	58.933	ACAGTGTATTTATGGCCGAATCA	58.224	181	899	1079
NC_044775	143	c	(T)8cgccattttttcgctactaatactaatcgagaccatttgctctgagataaattgtatgcataattaccctttaaccagtttttc(CATT)3	104	132983	133086	TGTGAATCGTACAATTTTGATTGA	55.643	ATCGCGGTACCCATCCTTTT	59.455	237	975	1211
NC_044775	144	p1	(T)8	8	133460	133467	TGGGACAAGGAAGATAAATCGT	57.163	AGCATTTCGAAGGTCAATGCAC	60.095	233	806	1038
NC_044775	145	p1	(T)9	9	133650	133658	TGGTCTTTTATCATCATAGGCTGGA	59.631	TCCTGAATCGACCATGCAAA	57.512	166	972	1137
NC_044775	146	p4	(AAAT)3	12	133860	133871	TTGCATGGTCGATTCAGGAA	57.512	GCCCGAACCCTACCTTCTTT	59.673	276	909	1184
NC_044775	147	p1	(T)9	9	133993	134001	TTGCATGGTCGATTCAGGAA	57.512	GCCCGAACCCTACCTTCTTT	59.673	276	776	1051
NC_044775	148	p1	(T)9	9	134112	134120	GGGCAGGACCAAAAGGAAGT	60.179	ATACCCCGAGTGGTATGGGG	60.473	278	929	1206
NC_044775	149	c	(A)10tatgttttctactcgatc(A)8	36	134633	134668	TCGTTTTCATCGAGAGCCTTCA	60.029	AGGATCCTTACGCGCTCAAA	59.465	246	860	1105
NC_044775	150	p1	(A)8	8	135698	135705	TGCTCATTGGTAGAAACCCA	56.736	TATAAGCGGTGGAATCGTCC	57.193	245	842	1086
NC_044775	151	p1	(T)8	8	135901	135908	CCGGATCCTCCTTTTCTTCCC	60.134	AGAATGCCGTCGCCTATTGT	59.822	172	964	1135
NC_044775	152	p1	(T)8	8	140473	140480	TAGGGGCCTTAGCTGGTGAT	60.03	AGCTGGTTCTCCCCGAAATG	60.035	229	909	1137
NC_044775	153	c	(A)13taagtagatattc(A)8	34	147077	147110	CGTACCCTTCGCTCAATGAGA	59.866	CGATCAATCCCTTTGCCCCT	60.107	266	866	1131
NC_044775	154	p1	(T)9	9	156247	156255	TCTGCCCTTTCTCAACGCAT	59.963	AGCCATTCGTTCGTAGAGCT	59.182	273	959	1231
NC_044775	155	c	(TC)5cccaaaaatatg(T)9	31	156594	156624	ACCTGTGACTCGATTGGCAA	59.604	GGCTGAATCCCGTGAAACCA	60.608	280	974	1253
NC_044775	156	p1	(T)8	8	157882	157889	CATTCCCGCAGTAGATCCGG	60.32	CGAGCCGGATCTGGTGTATC	60.039	209	860	1068
NC_044775	157	p1	(T)8	8	159195	159202	GTCCTTGCGGATCGGATCAT	59.966	CTAACCGGAGTTCACGGTGG	60.389	176	874	1049
NC_044775	158	p1	(T)8	8	161944	161951	AACCCTGTAGACCATCCCCA	59.88	AGAAAAGGGGCGGATGTAGC	60.107	280	829	1108
NC_044775	159	c	(A)8ggagtaatacactgtgacatgacacgttcact(A)9	49	162169	162217	ACATCCGCCCCTTTTCTAGC	60.107	GTAGATGCCCGAGACCAAGT	59.175	274	867	1140
NC_044775	160	p1	(A)8	8	162594	162601	No primer
Specifications
==============
Sequence source file: "Zingiber-officinale.faaaa"
Definement of microsatellites (unit size / minimum number of repeats):
(1/8) (2/5) (3/4) (4/3) (5/3) (6/3)
Maximal number of bases interrupting 2 SSRs in a compound microsatellite: 100
RESULTS OF MICROSATELLITE SEARCH
================================
Total number of sequences examined: 1
Total size of examined sequences (bp): 162621
Total number of identified SSRs: 197
Number of SSR containing sequences: 1
Number of sequences containing more than 1 SSR: 1
Number of SSRs present in compound formation: 37
Distribution to different repeat type classes
---------------------------------------------
Unit size	Number of SSRs
1	146
2	23
3	5
4	21
5	2
Frequency of identified SSR motifs
----------------------------------
Repeats	3	4	5	6	7	8	9	10	11	12	13	total
A	-	-	-	-	-	42	14	6	2		2	66
C	-	-	-	-	-	2						2
G	-	-	-	-	-	1						1
T	-	-	-	-	-	45	15	8	3	5	1	77
AT	-	-	10	3	2		1					16
GA	-	-	1									1
TA	-	-	2	2	1							5
TC	-	-	1									1
AAT	-	2										2
TAA	-	1										1
TCT	-	1										1
TTA	-	1										1
AAAT	2											2
AATA	1											1
AGAA	1											1
ATAA	2											2
ATTT	3											3
CAAA	1											1
CATT	1											1
CTAA	1											1
GAAA	2											2
GAAT	1											1
TATT	1											1
TTAT	3											3
TTCT	1											1
TTTA	1											1
AATAA	1											1
TTCTA	1											1
Frequency of classified repeat types (considering sequence complementary)
-------------------------------------------------------------------------
Repeats	3	4	5	6	7	8	9	10	11	12	13	total
A/T	-	-	-	-	-	87	29	14	5	5	3	143
C/G	-	-	-	-	-	3						3
AG/CT	-	-	2									2
AT/AT	-	-	12	5	3		1					21
AAG/CTT	-	1										1
AAT/ATT	-	4										4
AAAC/GTTT	1											1
AAAG/CTTT	4											4
AAAT/ATTT	13											13
AACT/AGTT	1											1
AATG/ATTC	2											2
AAAAT/ATTTT	1											1
AATAG/ATTCT	1											1

## Sheet: Z. zerumbet.SSR
region	all-SSR	1nuc	2nuc	3nuc	4nuc	5nuc	6nuc
Coding	71	60	5	0	6	0	0
Genome	200	151	24	4	20	1	0
IRa	24	20	2	0	2	0	0
IRb	24	20	2	0	2	0	0
LSC	123	92	14	2	14	1	0
SSC	29	19	6	2	2	0	0
Specifications
==============
Sequence source file: "Zz.seq"
Definement of microsatellites (unit size / minimum number of repeats):
(1/8) (2/5) (3/4) (4/3) (5/3) (6/3)
Maximal number of bases interrupting 2 SSRs in a compound microsatellite: 100
RESULTS OF MICROSATELLITE SEARCH
================================
Total number of sequences examined: 1
Total size of examined sequences (bp): 163589
Total number of identified SSRs: 200
Number of SSR containing sequences: 1
Number of sequences containing more than 1 SSR: 1
Number of SSRs present in compound formation: 46
Distribution to different repeat type classes
---------------------------------------------
Unit size	Number of SSRs
1	151
2	24
3	4
4	20
5	1
Frequency of identified SSR motifs
----------------------------------
Repeats	3	4	5	6	7	8	9	10	11	12	13	14	15	16	17	18	total
A	-	-	-	-	-	38	15	5	4				1			1	64
C	-	-	-	-	-	2	1										3
G	-	-	-	-	-	2											2
T	-	-	-	-	-	45	22	5	3	6			1				82
AT	-	-	9	4	2	1											16
GA	-	-	1														1
TA	-	-	5		1												6
TC	-	-	1														1
AAT	-	1															1
TAA	-	1															1
TCT	-	1															1
TTA	-		1														1
AAAT	2	1															3
AATA	2																2
AGAA	1																1
ATAA	2																2
ATTT	2																2
CAAA	1																1
CATT	1																1
CTAA	1																1
GAAA	2																2
GAAT	1																1
TTAT	1																1
TTCT	2																2
TTTA	1																1
ATTTG	1																1
Frequency of classified repeat types (considering sequence complementary)
-------------------------------------------------------------------------
Repeats	3	4	5	6	7	8	9	10	11	12	13	14	15	16	17	18	total
A/T	-	-	-	-	-	83	37	10	7	6			2			1	146
C/G	-	-	-	-	-	4	1										5
AG/CT	-	-	2														2
AT/AT	-	-	14	4	3	1											22
AAG/CTT	-	1															1
AAT/ATT	-	2	1														3
AAAC/GTTT	1																1
AAAG/CTTT	5																5
AAAT/ATTT	10	1															11
AACT/AGTT	1																1
AATG/ATTC	2																2
AAATC/ATTTG	1																1
ID	SSR nr.	SSR type	SSR	size	start	end
Contig1	1	c	(A)8tattta(T)12	26	1399	1424
Contig1	2	p2	(AT)5	10	2640	2649
Contig1	3	p1	(A)8	8	3017	3024
Contig1	4	p1	(A)8	8	4242	4249
Contig1	5	p1	(A)8	8	4353	4360
Contig1	6	p1	(A)8	8	4596	4603
Contig1	7	p2	(TA)5	10	4773	4782
Contig1	8	p1	(A)8	8	5150	5157
Contig1	9	p1	(T)9	9	5529	5537
Contig1	10	p4	(ATAA)3	12	5651	5662
Contig1	11	p1	(A)9	9	6139	6147
Contig1	12	p1	(A)9	9	6906	6914
Contig1	13	p2	(TA)5	10	7282	7291
Contig1	14	p1	(T)9	9	8220	8228
Contig1	15	p1	(T)8	8	9227	9234
Contig1	16	c	(TTAT)3ggtatgagtattcccatagcttttttaatgtaatgagcctaccttctcttttctgtttgtagttaaacatatcaaaacttataaaat(A)18ccagaatattaggaagactcttccgactataccagatcaaaatctaaaattgtcagcaaagttgtttttttatttgtac(T)9ca(T)8gaatgaaaaaaggaaatatgattataaaaattaa(AAT)4	261	12329	12589
Contig1	17	c	(T)8gatcgatttc(T)11atttccac(TTTA)3	49	13272	13320
Contig1	18	p1	(A)8	8	14245	14252
Contig1	19	c*	(AT)8aaataaatatataaataagaaatatataatgaattgaatctaatttcaatttgaattaaaccggat(AATA)3(AT)6*	103	14485	14587
Contig1	20	c	(AAAT)4ataataaacaatactat(A)8	41	14726	14766
Contig1	21	p1	(T)8	8	15018	15025
Contig1	22	p1	(A)11	11	15155	15165
Contig1	23	p1	(T)10	10	16920	16929
Contig1	24	c	(T)12gttttcggtggtataaaaatgccgctgtgcctagatatcttatctgcctctccaggaaaataaatatctccggaaaatatttttagttcaata(T)12	117	19058	19174
Contig1	25	p1	(A)10	10	19312	19321
Contig1	26	p2	(AT)5	10	20540	20549
Contig1	27	p1	(T)9	9	21847	21855
Contig1	28	p1	(A)8	8	23009	23016
Contig1	29	p1	(T)8	8	23615	23622
Contig1	30	p1	(T)8	8	26879	26886
Contig1	31	c	(T)8catgttg(A)9	24	27989	28012
Contig1	32	c	(T)8atagcaattttgcttgtggcaacagaagtcaggtcacaccatatcataatttctactttttctattgtattatagaaaacg(A)9	98	28130	28227
Contig1	33	p1	(A)9	9	28428	28436
Contig1	34	c	(A)8gaaaagaattagtaatagaatcttagtaaaagaatatggatgaatactctttttttacctattttata(T)8	84	28571	28654
Contig1	35	c	(T)8ctcaaaatctggtccttgggtgtgactcaaaccgatacaaatagggatgaagtgagtcttacttagtaatatgattgactctcgcta(T)8	103	28834	28936
Contig1	36	p1	(A)8	8	29237	29244
Contig1	37	p1	(A)11	11	30354	30364
Contig1	38	p1	(T)8	8	30790	30797
Contig1	39	p1	(A)8	8	31242	31249
Contig1	40	p1	(C)8	8	31401	31408
Contig1	41	p1	(A)8	8	33167	33174
Contig1	42	c	(TCT)4tgctggatactccatgggaataaatcaata(T)8cgctacatatacatatccagtctaccattatttaaagatttaatctagtttaggggcaag(A)9	119	33669	33787
Contig1	43	p1	(G)8	8	35535	35542
Contig1	44	p1	(G)8	8	35806	35813
Contig1	45	p2	(AT)6	12	37024	37035
Contig1	46	p2	(TA)7	14	37183	37196
Contig1	47	p1	(C)9	9	37909	37917
Contig1	48	p1	(T)11	11	38379	38389
Contig1	49	p1	(T)8	8	43365	43372
Contig1	50	p4	(TTCT)3	12	44655	44666
Contig1	51	p1	(A)8	8	45604	45611
Contig1	52	p1	(A)8	8	46098	46105
Contig1	53	p5	(ATTTG)3	15	46265	46279
Contig1	54	c*	(AT)5(T)11*attttccaaataatttctatattagatagattttatatatatcttttat(A)8	77	48190	48266
Contig1	55	p1	(A)10	10	48590	48599
Contig1	56	c	(AT)7gaactgatgggggatagacaaaaaaactagataggagcatacaatacaatttttcaatatagaaaaaattatctaacgaattaaacaggtc(CAAA)3	117	48758	48874
Contig1	57	p1	(A)8	8	49066	49073
Contig1	58	p1	(T)8	8	50163	50170
Contig1	59	p1	(T)8	8	50346	50353
Contig1	60	p2	(AT)6	12	52539	52550
Contig1	61	p4	(ATTT)3	12	54475	54486
Contig1	62	p1	(T)8	8	54715	54722
Contig1	63	p1	(T)8	8	56938	56945
Contig1	64	p1	(T)9	9	57106	57114
Contig1	65	p1	(T)9	9	57432	57440
Contig1	66	p1	(T)8	8	58721	58728
Contig1	67	p1	(T)8	8	60944	60951
Contig1	68	p1	(T)9	9	61112	61120
Contig1	69	p1	(T)9	9	61438	61446
Contig1	70	p1	(A)8	8	63092	63099
Contig1	71	p2	(AT)5	10	65257	65266
Contig1	72	p2	(AT)6	12	65441	65452
Contig1	73	p1	(T)8	8	66277	66284
Contig1	74	p4	(CTAA)3	12	66777	66788
Contig1	75	c	(A)11ttcaattcacagatcaaaatg(A)8	40	67179	67218
Contig1	76	p4	(AGAA)3	12	69501	69512
Contig1	77	c	(AT)5agaatgtaataattctatgtaatatagaatatattatgtaatgtaatataaaatagtatataatacttaat(GAAA)3t(GAAA)3	106	71311	71416
Contig1	78	p1	(T)10	10	72392	72401
Contig1	79	p1	(A)8	8	72595	72602
Contig1	80	p1	(T)9	9	72745	72753
Contig1	81	p1	(A)10	10	74343	74352
Contig1	82	c	(A)8ttccca(T)8aaacatgttcgttcattcctattactta(T)9	59	74461	74519
Contig1	83	p1	(A)8	8	75196	75203
Contig1	84	p1	(T)9	9	76559	76567
Contig1	85	p1	(T)8	8	76820	76827
Contig1	86	p4	(ATAA)3	12	77014	77025
Contig1	87	p1	(A)8	8	77343	77350
Contig1	88	p1	(T)8	8	77545	77552
Contig1	89	p1	(T)9	9	78487	78495
Contig1	90	p1	(T)8	8	79246	79253
Contig1	91	p1	(T)8	8	81257	81264
Contig1	92	p1	(A)11	11	81532	81542
Contig1	93	p1	(A)8	8	83256	83263
Contig1	94	p1	(T)10	10	84709	84718
Contig1	95	p1	(T)8	8	87074	87081
Contig1	96	p4	(TTCT)3	12	87553	87564
Contig1	97	p1	(T)9	9	87807	87815
Contig1	98	p1	(T)8	8	88372	88379
Contig1	99	p1	(T)15	15	89177	89191
Contig1	100	c	(T)9agtgaacgtgtcatgtcacagtgtattactcc(T)8	49	89575	89623
Contig1	101	p1	(A)8	8	89841	89848
Contig1	102	p1	(A)8	8	92560	92567
Contig1	103	p1	(A)8	8	93873	93880
Contig1	104	c	(A)9catatttttggg(GA)5	31	95114	95144
Contig1	105	p1	(A)9	9	95483	95491
Contig1	106	p1	(A)8	8	96623	96630
Contig1	107	p2	(TA)5	10	99681	99690
Contig1	108	c	(T)8gaatatctactta(T)10	31	104264	104294
Contig1	109	p1	(A)8	8	115476	115483
Contig1	110	p1	(T)8	8	115679	115686
Contig1	111	c	(T)8gatcgagtagaaaacata(T)10	36	116746	116781
Contig1	112	p1	(A)9	9	117297	117305
Contig1	113	p1	(A)9	9	117416	117424
Contig1	114	p4	(ATTT)3	12	117546	117557
Contig1	115	p1	(A)9	9	117759	117767
Contig1	116	p1	(A)8	8	117950	117957
Contig1	117	c	(GAAT)3ggaaaaactggttaaagggtaattatgcatacaatttatctcagagcaaatggtctcgattagtattagtagcgaaaaaatggcg(A)8	105	118297	118401
Contig1	118	p1	(T)8	8	119253	119260
Contig1	119	p1	(T)8	8	121364	121371
Contig1	120	p3	(TAA)4	12	122279	122290
Contig1	121	c	(AATA)3ggagttaatatcattcctattgccattacaaaagtaattagtatttttgacattaaaagaaattttttactagtaattattcc(A)8ctaatgattctgcaacaaaaccactcattcccggcaatgcaagagaagccattgaaaaactactgaacatggtaaaaagttttggcattgggatcgata(C)8	210	124067	124276
Contig1	122	p1	(A)8	8	125299	125306
Contig1	123	c	(AT)5ccatatttc(AT)7catatatacataataatataaatatataattcatatattataatattatagtttcttagttattatatatactatattttacatgttattatacacgt(TA)5	141	126131	126271
Contig1	124	p1	(A)9	9	127131	127139
Contig1	125	c	(A)9taagtcaaatcatgactttactaaatagtcaagg(A)9ggtttatccaatttatgataccttcctaattgaattaaatcttaatatggatataactatatagaatatatataattagttatctat(TA)5	149	127477	127625
Contig1	126	p4	(AAAT)3	12	127781	127792
Contig1	127	p1	(T)8	8	128690	128697
Contig1	128	p1	(T)9	9	129442	129450
Contig1	129	p1	(T)8	8	129673	129680
Contig1	130	p1	(T)9	9	131799	131807
Contig1	131	c	(T)8ctttcttttccacggatttttccgattaggaaaaagagaata(AT)5tattt(TTA)5taataattcattattataataatgaattatgttaaatgttatttcca(T)8	135	132213	132347
Contig1	132	p1	(T)12	12	133079	133090
Contig1	133	p1	(T)12	12	133591	133602
Contig1	134	c	(T)12acaaaaaactctttccctttttcgattcattcccatccaatcaaaaaagagttttttgtatagatttgtttctttttcttgatgttttgaaag(A)8gatc(T)9	126	133724	133849
Contig1	135	p2	(AT)5	10	134168	134177
Contig1	136	c	(T)8cgccattttttcgctactaatactaatcgagaccatttgctctgagataaattgtatgcataattaccctttaaccagtttttc(CATT)3	104	134350	134453
Contig1	137	p1	(T)8	8	134794	134801
Contig1	138	p1	(T)9	9	134984	134992
Contig1	139	p4	(AAAT)3	12	135194	135205
Contig1	140	p1	(T)9	9	135327	135335
Contig1	141	p1	(T)9	9	135446	135454
Contig1	142	c	(A)10tatgttttctactcgatc(A)8	36	135970	136005
Contig1	143	p1	(A)8	8	137065	137072
Contig1	144	p1	(T)8	8	137268	137275
Contig1	145	c	(A)10taagtagatattc(A)8	31	148457	148487
Contig1	146	p2	(AT)5	10	153060	153069
Contig1	147	p1	(T)8	8	156121	156128
Contig1	148	p1	(T)9	9	157260	157268
Contig1	149	c	(TC)5cccaaaaatatg(T)9	31	157607	157637
Contig1	150	p1	(T)8	8	158871	158878
Contig1	151	p1	(T)8	8	160184	160191
Contig1	152	p1	(T)8	8	162903	162910
Contig1	153	c	(A)8ggagtaatacactgtgacatgacacgttcact(A)9	49	163128	163176
Contig1	154	p1	(A)15	15	163560	163574
ID	SSR nr.	SSR type	SSR	size	start	end	FORWARD PRIMER1 (5'-3')	Tm	REVERSE PRIMER1 (5'-3')	Tm	PRODUCT1 size (bp)	start (bp)	end (bp)
Contig1	1	c	(A)8tattta(T)12	26	1399	1424	CCAATATCAACCGAACAGACGT	58.741	CGACTAGTTCCGGGTTCGAG	59.902	164	905	1068
Contig1	2	p2	(AT)5	10	2640	2649	TCGGCACACTCCAAGATGTT	59.604	TGCAGTTCCTTCTCCACGAA	59.244	245	876	1120
Contig1	3	p1	(A)8	8	3017	3024	ACTGCAGCGAAAATGGAATTTCT	59.743	TGAACCCCAAAACTCCTTGG	57.919	221	942	1162
Contig1	4	p1	(A)8	8	4242	4249	TTAGACTGCGCGATCCCATC	59.968	GTCCGTCGGAATTTTGGCAT	59.191	139	928	1066
Contig1	5	p1	(A)8	8	4353	4360	TTAGACTGCGCGATCCCATC	59.968	TGACGGGTTTGTATTGCCGG	60.956	230	817	1046
Contig1	6	p1	(A)8	8	4596	4603	GGATAGGGTCGGGATAAGGAGA	59.957	GGAATCCAGCAACAAACAAGGA	59.372	268	848	1115
Contig1	7	p2	(TA)5	10	4773	4782	TCCTTGTTTGTTGCTGGATTCC	59.372	GTGCTCGACCAACAGGAACT	60.25	245	917	1161
Contig1	8	p1	(A)8	8	5150	5157	ATCTCTCCCTTCTCGTCGGG	60.467	TCCCCTGGGACTATGTCAGA	58.984	194	867	1060
Contig1	9	p1	(T)9	9	5529	5537	AGGACAGCAACATACCTTTTGT	58.167	GGGGAAGAATCTAGGGTTAGTGC	60.181	252	866	1117
Contig1	10	p4	(ATAA)3	12	5651	5662	GCACTAACCCTAGATTCTTCCCC	60.181	ACGTGCGACTTGAAGGACAT	59.966	196	973	1168
Contig1	11	p1	(A)9	9	6139	6147	TTGGCCCAACAAGCAGTGTA	60.106	TCCTGAACAATCTGTTGGAGATGT	59.958	225	827	1051
Contig1	12	p1	(A)9	9	6906	6914	ATGCCTTTGTTTCACGCTGC	60.319	AGGATCACACTGTATCCCACA	58.167	271	820	1090
Contig1	13	p2	(TA)5	10	7282	7291	TGTAGCATATTTTTGTTGCTAGGA	56.677	AGCTTCAGGCAATTTGGCAA	58.95	279	959	1237
Contig1	14	p1	(T)9	9	8220	8228	CGTAATCCTGGACGTGAGGA	58.899	GGCTGAGTGGACTAAAGCGT	60.037	248	975	1222
Contig1	15	p1	(T)8	8	9227	9234	AGGGAAGGGGTATCTCCGTT	59.658	TCAATTGGAAGACTGGATCCAG	57.774	224	981	1204
Contig1	16	c	(TTAT)3ggtatgagtattcccatagcttttttaatgtaatgagcctaccttctcttttctgtttgtagttaaacatatcaaaacttataaaat(A)18ccagaatattaggaagactcttccgactataccagatcaaaatctaaaattgtcagcaaagttgtttttttatttgtac(T)9ca(T)8gaatgaaaaaaggaaatatgattataaaaattaa(AAT)4	261	12329	12589	No primer
Contig1	17	c	(T)8gatcgatttc(T)11atttccac(TTTA)3	49	13272	13320	TTGTATCACTCCGATCGCCC	59.612	TGTTTGGAGGTGTTTCAACA	55.613	227	979	1205
Contig1	18	p1	(A)8	8	14245	14252	ACGGAATCATCAGAACTATCTCGT	59.419	TTGATTGCAGCTCACACTGT	58.029	240	827	1066
Contig1	19	c*	(AT)8aaataaatatataaataagaaatatataatgaattgaatctaatttcaatttgaattaaaccggat(AATA)3(AT)6*	103	14485	14587	No primer
Contig1	20	c	(AAAT)4ataataaacaatactat(A)8	41	14726	14766	TCTAGCCTTACAATACTACATACAA	55.099	AGGCTCTAAACCCCCGTCTA	59.663	277	963	1239
Contig1	21	p1	(T)8	8	15018	15025	ATAACCTCCCCAGCCCTTCT	59.954	GCCGCGGCTTATATAGGTGA	59.754	227	980	1206
Contig1	22	p1	(A)11	11	15155	15165	ATAACCTCCCCAGCCCTTCT	59.954	GCCGCGGCTTATATAGGTGA	59.754	227	843	1069
Contig1	23	p1	(T)10	10	16920	16929	CCGGCCTCCATCATCTCTTC	59.965	AGGTCAATTCCCGGCAGAAG	60.035	154	928	1081
Contig1	24	c	(T)12gttttcggtggtataaaaatgccgctgtgcctagatatcttatctgcctctccaggaaaataaatatctccggaaaatatttttagttcaata(T)12	117	19058	19174	GGGTGTGATCCGTTGGACAT	60.035	ACAAGAAGTCGAGTAGGCGG	59.473	210	944	1153
Contig1	25	p1	(A)10	10	19312	19321	CCGCCTACTCGACTTCTTGT	59.473	CGGGAATTACTAAATATGGGACCG	59.067	244	880	1123
Contig1	26	p2	(AT)5	10	20540	20549	GCAAGACACCGCAAACCAAT	59.968	GCTATGGAGCTCGCAAAGGA	60.179	235	981	1215
Contig1	27	p1	(T)9	9	21847	21855	CATCGGAGCCACAAAGGACT	60.036	ACAATCGGAAATCGTCGAGGT	59.796	203	869	1071
Contig1	28	p1	(A)8	8	23009	23016	AACCCTCCTCCCCTAACTCC	59.956	GGGGAATCCAACCCTACAGG	59.449	280	857	1136
Contig1	29	p1	(T)8	8	23615	23622	TGCTTAAATGCAATCTCGCT	56.114	GTCATCCCGCTCAATCCGAT	59.966	244	938	1181
Contig1	30	p1	(T)8	8	26879	26886	CCCGCCTACACAAGCAAATT	59.112	GCCCGTGTGAGTAGGAAACA	59.966	204	938	1141
Contig1	31	c	(T)8catgttg(A)9	24	27989	28012	GCCAGTAGTAATATGGTTTCCCCT	59.896	ACCTGACTTCTGTTGCCACA	59.454	221	961	1181
Contig1	32	c	(T)8atagcaattttgcttgtggcaacagaagtcaggtcacaccatatcataatttctactttttctattgtattatagaaaacg(A)9	98	28130	28227	CCATAGCTATCCACCTATCCACA	58.903	ACCCACACCCCAAAAACAAA	58.342	229	962	1190
Contig1	33	p1	(A)9	9	28428	28436	AAAAAGACTCGTCCCGGTCC	59.966	ACACCCCTTAAAAACTCCCCC	59.852	272	837	1108
Contig1	34	c	(A)8gaaaagaattagtaatagaatcttagtaaaagaatatggatgaatactctttttttacctattttata(T)8	84	28571	28654	GGGGGAGTTTTTAAGGGGTGT	59.852	GATCAGGCGACACCCAGATT	59.821	231	945	1175
Contig1	35	c	(T)8ctcaaaatctggtccttgggtgtgactcaaaccgatacaaatagggatgaagtgagtcttacttagtaatatgattgactctcgcta(T)8	103	28834	28936	AATCTGGGTGTCGCCTGATC	59.821	TCGACCTCTGATTTTCGTCGT	59.461	258	893	1150
Contig1	36	p1	(A)8	8	29237	29244	TCCAGACTCACGAGGGTCTC	60.323	ACATGTGGGAATACTAAGACCT	56.249	132	911	1042
Contig1	37	p1	(A)11	11	30354	30364	AGCTTCTTGTGGTGGGAAATCT	59.891	ACGAAATGATCTGGCTGGAA	57.213	277	977	1253
Contig1	38	p1	(T)8	8	30790	30797	AGGAACTAGAATGAACAGTGCAGT	59.959	CCGATTCAGTATCATCAGGATGC	59.069	165	938	1102
Contig1	39	p1	(A)8	8	31242	31249	CCCAACCCTATCGTCTTCCC	59.531	ATGCCTTCCAGTTCCAGTCC	59.67	265	815	1079
Contig1	40	p1	(C)8	8	31401	31408	GGACTGGAACTGGAAGGCAT	59.67	GTGCCTCGACAGAGTACTCG	59.903	166	901	1066
Contig1	41	p1	(A)8	8	33167	33174	GGTTCAAATCCGATAAGGGGC	59.046	ACTCTCTCATTACAGGATAGGGT	57.589	270	911	1180
Contig1	42	c	(TCT)4tgctggatactccatgggaataaatcaata(T)8cgctacatatacatatccagtctaccattatttaaagatttaatctagtttaggggcaag(A)9	119	33669	33787	CGCGCAAGGCAAGAATTTGT	60.664	TCCAGAATATATCCTTTGAACGGGT	59.631	208	958	1165
Contig1	43	p1	(G)8	8	35535	35542	GGCCGGAGCAATGAACCTAT	60.179	TTCTTCAAGAGTCTCGGGCC	59.391	238	885	1122
Contig1	44	p1	(G)8	8	35806	35813	GGCCCGAGACTCTTGAAGAA	59.391	CACCCTTCTCCCCCAAAAGG	60.252	262	832	1093
Contig1	45	p2	(AT)6	12	37024	37035	ACCGGTTTTCAAGACCGGAG	60.25	ACATGGAGTCGAGGGGAGTT	60.252	254	822	1075
Contig1	46	p2	(TA)7	14	37183	37196	AACTCCCCTCGACTCCATGT	60.252	AGGAGAAGCAAATACAACGGGT	59.96	277	897	1173
Contig1	47	p1	(C)9	9	37909	37917	CCAAGGAGAAGATGCGGGTT	60.035	CCTTGAGGTCACGGGTTCAA	59.892	272	812	1083
Contig1	48	p1	(T)11	11	38379	38389	CCGATGGAGACGTGTAGGTG	59.899	CGATGGATAGGGAGGATGAGG	58.893	278	907	1184
Contig1	49	p1	(T)8	8	43365	43372	TACTTTCCCGGCGAAACGAA	59.967	TGGTATCTCATAGGGATAAAACGGT	59.158	260	972	1231
Contig1	50	p4	(TTCT)3	12	44655	44666	CGTTGCTTTAGACGACGCAT	59.286	AACGGAGAGCATACAAGGGC	60.108	207	925	1131
Contig1	51	p1	(A)8	8	45604	45611	GAGGCTGCATCAATCGAGGA	59.894	TCCGACAACTTCCGGAGAAA	58.958	203	865	1067
Contig1	52	p1	(A)8	8	46098	46105	AACCGAGGATTGTACTGCGG	60.108	ACAAATTATTGAATCGTCCCGTGT	59.302	214	901	1114
Contig1	53	p5	(ATTTG)3	15	46265	46279	AGATCTATGGGATAGCTAATGAGC	57.27	AGGGATTCGAACCCTCGGTA	60.033	251	951	1201
Contig1	54	c*	(AT)5(T)11*attttccaaataatttctatattagatagattttatatatatcttttat(A)8	77	48190	48266	No primer
Contig1	55	p1	(A)10	10	48590	48599	CGGAAAGGGAAGAGATAGGACG	59.965	TGTCTATCCCCCATCAGTTCA	57.871	224	977	1200
Contig1	56	c	(AT)7gaactgatgggggatagacaaaaaaactagataggagcatacaatacaatttttcaatatagaaaaaattatctaacgaattaaacaggtc(CAAA)3	117	48758	48874	TGAAAGGTAGGGGGAAAGGT	57.857	GCCATATCCCCCTTGATACCA	59.007	280	886	1165
Contig1	57	p1	(A)8	8	49066	49073	TGGCGAAATTGGTAGACGCT	60.037	ACGGATTCCAACTACCAACGA	59.38	229	854	1082
Contig1	58	p1	(T)8	8	50163	50170	AGTGCCGTCTCCTTTTTCTT	57.36	TGGACCCCGGAAAGTCAAAG	59.89	128	934	1061
Contig1	59	p1	(T)8	8	50346	50353	CTTTGACTTTCCGGGGTCCA	59.89	ACGCCCCGTTCTAGATGAAA	59.1	206	859	1064
Contig1	60	p2	(AT)6	12	52539	52550	TGTCTTGGGTTCTCTATCCTCT	57.661	ACGGATTGAATCAAATTAATTAAGAAA	55.009	277	886	1162
Contig1	61	p4	(ATTT)3	12	54475	54486	ACGTGTAAACGAGGTGCTCT	59.328	GGAACCCATCACTTCGGGAA	59.673	204	884	1087
Contig1	62	p1	(T)8	8	54715	54722	CGGCGGTAGTCATTGGTTCA	60.391	AGACGAGCTAGGACACGAGT	60.036	256	903	1158
Contig1	63	p1	(T)8	8	56938	56945	AGTTGGTGTCACCTAACCGA	58.584	AGCCAACGAGATCGAAATACTGA	59.869	240	914	1153
Contig1	64	p1	(T)9	9	57106	57114	TCGATCTCGTTGGCTATTGTTCT	59.869	CGCAACCTAATGTTTGTTTTGCA	59.446	236	971	1206
Contig1	65	p1	(T)9	9	57432	57440	TGCAAAACAAACATTAGGTTGCG	59.446	TGGTGACATAAGTCCCTCCCT	59.92	257	858	1114
Contig1	66	p1	(T)8	8	58721	58728	CGGCGGTAGTCATTGGTTCA	60.391	AGACGAGCTAGGACACGAGT	60.036	256	903	1158
Contig1	67	p1	(T)8	8	60944	60951	AGTTGGTGTCACCTAACCGA	58.584	AGCCAACGAGATCGAAATACTGA	59.869	240	914	1153
Contig1	68	p1	(T)9	9	61112	61120	TCGATCTCGTTGGCTATTGTTCT	59.869	CGCAACCTAATGTTTGTTTTGCA	59.446	236	971	1206
Contig1	69	p1	(T)9	9	61438	61446	TGCAAAACAAACATTAGGTTGCG	59.446	TGGTGACATAAGTCCCTCCCT	59.92	257	858	1114
Contig1	70	p1	(A)8	8	63092	63099	GCCGCTGCTTGTGAAGTATG	59.902	TCAACATGCAACGAAAAAGACA	57.637	231	817	1047
Contig1	71	p2	(AT)5	10	65257	65266	TCAACTCCACGGTTTCTTTCCT	59.828	TCCGAAACCTCTGTCTATCTACA	58.148	190	870	1059
Contig1	72	p2	(AT)6	12	65441	65452	No primer
Contig1	73	p1	(T)8	8	66277	66284	TGCTGGGCCTGTATCCTTTT	59.296	GACCCGCGATCCCATAGAAA	59.608	154	893	1046
Contig1	74	p4	(CTAA)3	12	66777	66788	TGGTGGGGAAAAGAACTTGCT	60.063	ACGAAATACATGTTCGGATAGGT	57.728	162	921	1082
Contig1	75	c	(A)11ttcaattcacagatcaaaatg(A)8	40	67179	67218	AGTCGACGAATGAAGCAGGT	59.396	AGAGAAAGAGACCCACCAGG	58.349	132	974	1105
Contig1	76	p4	(AGAA)3	12	69501	69512	AAGGATGGCAAACCGGAACT	59.888	TTCTATGGATTTATACGCATGAGA	55.581	255	791	1045
Contig1	77	c	(AT)5agaatgtaataattctatgtaatatagaatatattatgtaatgtaatataaaatagtatataatacttaat(GAAA)3t(GAAA)3	106	71311	71416	AATTGGTTGGTCGTAGTCGT	57.174	ACTTCTAACTTCGGTCAAGAAAGAC	59.016	273	910	1182
Contig1	78	p1	(T)10	10	72392	72401	GGAGGTCCAATGCAAGTTGC	59.755	GGGTCTCCAAAACCCGATGT	59.962	133	964	1096
Contig1	79	p1	(A)8	8	72595	72602	ACATCGGGTTTTGGAGACCC	59.962	TGGTAGCGCGTTTGTTTTGG	59.97	259	874	1132
Contig1	80	p1	(T)9	9	72745	72753	CCAAAACAAACGCGCTACCA	59.97	TCATTTAATCCCCTGTTCCTGA	56.783	264	963	1226
Contig1	81	p1	(A)10	10	74343	74352	CGATCCCCCGAACTCGAATT	59.896	ACAGAATTCCCCGGAGTGAC	59.386	265	968	1232
Contig1	82	c	(A)8ttccca(T)8aaacatgttcgttcattcctattactta(T)9	59	74461	74519	CGATCCCCCGAACTCGAATT	59.896	ACAGAATTCCCCGGAGTGAC	59.386	265	850	1114
Contig1	83	p1	(A)8	8	75196	75203	TCCCCCTTTTGGTCGATGAA	58.931	ATAGAGAGGACCTCGCCGTT	60.107	208	851	1058
Contig1	84	p1	(T)9	9	76559	76567	ACCACCCTTCCTTTCGTAGG	59.018	TCGGGAGTACATTTCAGCGT	59.107	215	876	1090
Contig1	85	p1	(T)8	8	76820	76827	ACGCTGAAATGTACTCCCGA	59.107	TAGCATTCCCTCACGCTTGG	60.108	237	810	1046
Contig1	86	p4	(ATAA)3	12	77014	77025	AAGCGGCTATTCCCATGCAT	60.179	TGCGTGTACGGCTCCTAAAG	60.109	279	898	1176
Contig1	87	p1	(A)8	8	77343	77350	CGCACCTTTGGATGCATACG	59.972	GGGCCCATTCAGGAACAAGA	59.96	265	844	1108
Contig1	88	p1	(T)8	8	77545	77552	CCGGGAAAAGATCTGTCCGA	59.465	AGGCTCCGTTCAGAAAATACCA	59.695	274	936	1209
Contig1	89	p1	(T)9	9	78487	78495	TCCTCCCATTGCGTATTGGT	59.084	ACCAAGGCAAACCCATGGAA	60.105	242	799	1040
Contig1	90	p1	(T)8	8	79246	79253	CAGCGGGTACATTGGGCATA	60.179	GTCTAGTCCGGCGCTAACTC	59.971	269	876	1144
Contig1	91	p1	(T)8	8	81257	81264	TTCGGACCTCAAAACCGGAC	60.25	TAAAGCCAAGCCTCAAGCCA	59.888	217	920	1136
Contig1	92	p1	(A)11	11	81532	81542	TGGCTTGAGGCTTGGCTTTA	59.888	ACAGGCCTCTTGAATCTTCTCT	58.819	219	842	1060
Contig1	93	p1	(A)8	8	83256	83263	AATCGAGATGTTGTGGGGGT	59.008	ATCCGGCTCGAGCAAGAATG	60.532	279	850	1128
Contig1	94	p1	(T)10	10	84709	84718	GCCCATTCCTACGTGAACCA	60.036	CGTAGGCGCGGACGAATTAT	60.662	234	845	1078
Contig1	95	p1	(T)8	8	87074	87081	CATCCAGCTCCTCGCGAATA	59.685	TCGCCCGCGAAACTTTAGAT	60.109	271	809	1079
Contig1	96	p4	(TTCT)3	12	87553	87564	TGCAATGGAGCTCCCCAAAA	60.179	ATGGGTTGGGTTGTGAAGCA	60.106	278	787	1064
Contig1	97	p1	(T)9	9	87807	87815	TGCTTCACAACCCAACCCAT	60.106	GCTATGCTTAGTGTGTGACTCG	59.145	275	791	1065
Contig1	98	p1	(T)8	8	88372	88379	TTGATCCGCCCTGCAATTTG	59.468	TAGAGGGCCAAACAGGAAGC	59.672	253	799	1051
Contig1	99	p1	(T)15	15	89177	89191	TCGCCCTTTGAAAACAGACA	57.954	TCTCGTCGTTAAGTTCATTTCT	55.545	275	878	1152
Contig1	100	c	(T)9agtgaacgtgtcatgtcacagtgtattactcc(T)8	49	89575	89623	GGTAGATGCCCGAGACCAAG	59.895	ACATCCGCCCCTTTTCTAGC	60.107	275	905	1179
Contig1	101	p1	(A)8	8	89841	89848	AGAAAAGGGGCGGATGTAGC	60.107	AACCCTGTAGACCATCCCCA	59.88	280	897	1176
Contig1	102	p1	(A)8	8	92560	92567	CTAACCGGAGTTCACGGTGG	60.389	GTCCTTGCGGATCGGATCAT	59.966	176	956	1131
Contig1	103	p1	(A)8	8	93873	93880	CGAGCCGGATCTGGTGTATC	60.039	CATTCCCGCAGTAGATCCGG	60.32	209	937	1145
Contig1	104	c	(A)9catatttttggg(GA)5	31	95114	95144	TTTTCTTCGTGCGTCGGTAA	58.15	TGGCTCGGATCGAATTGGAA	59.46	168	981	1148
Contig1	105	p1	(A)9	9	95483	95491	AGCCATTCGTTCGTAGAGCT	59.182	TCTGCCCTTTCTCAACGCAT	59.963	273	775	1047
Contig1	106	p1	(A)8	8	96623	96630	TGATTGAACAACCGGGATCA	57.131	GGGATAGGGCTAAACGGAGC	59.965	219	949	1167
Contig1	107	p2	(TA)5	10	99681	99690	TGTCATATAGGCCCGGGTCA	60.105	GGATGGGTCATTCGAGCGTA	59.612	181	938	1118
Contig1	108	c	(T)8gaatatctactta(T)10	31	104264	104294	CGATCAATCCCTTTGCCCCT	60.107	TCGTACCCTTCGCTCAATGA	58.821	264	900	1163
Contig1	109	p1	(A)8	8	115476	115483	AGAATGCCGTCGCCTATTGT	59.822	TCCACTGGGATCTCTTCCGT	59.959	209	867	1075
Contig1	110	p1	(T)8	8	115679	115686	TATAAGCGGTGGAATCGTCC	57.193	TGCTCATTGGTAGAAACCCA	56.736	245	919	1163
Contig1	111	c	(T)8gatcgagtagaaaacata(T)10	36	116746	116781	AGGATCCTTACGCGCTCAAA	59.465	TCATCGAGAGCCTTCAGAGT	57.864	240	928	1167
Contig1	112	p1	(A)9	9	117297	117305	ACCCCGAGTGGTATGAGGAT	59.735	GGGCAGGACCAAAAGGAAGT	60.179	276	802	1077
Contig1	113	p1	(A)9	9	117416	117424	GCCCGAACCCTACCTTCTTT	59.673	TTGCATGGTCGATTCAGGAA	57.512	276	955	1230
Contig1	114	p4	(ATTT)3	12	117546	117557	GCCCGAACCCTACCTTCTTT	59.673	TTGCATGGTCGATTCAGGAA	57.512	276	825	1100
Contig1	115	p1	(A)9	9	117759	117767	TCAGGAATCAAATAGAAGAAATCGCA	59.177	GTGCATTGACCTTCGAAATGCT	60.095	216	964	1179
Contig1	116	p1	(A)8	8	117950	117957	TCGAAGGTCAATGCACAACT	57.745	GGGTACCGCGATATTGAAGT	57.479	277	973	1249
Contig1	117	c	(GAAT)3ggaaaaactggttaaagggtaattatgcatacaatttatctcagagcaaatggtctcgattagtattagtagcgaaaaaatggcg(A)8	105	118297	118401	ATCGCGGTACCCATCCTTTT	59.455	TCATTGATTCTTTATTGTGAATCGT	55.64	252	891	1142
Contig1	118	p1	(T)8	8	119253	119260	TGTCCGATTCGTGAGGATACA	58.629	ACTTTTGATGGGCATTTGCG	57.917	256	936	1191
Contig1	119	p1	(T)8	8	121364	121371	ACGGCTAAAAGGAACAATTCA	56.072	TCGGGGTATGTCAATTCCGA	58.513	276	927	1202
Contig1	120	p3	(TAA)4	12	122279	122290	TCCCGGTTCTATAGTTCAGTCT	57.753	GCGGCGGCTTACTTGAAATA	58.989	280	859	1138
Contig1	121	c	(AATA)3ggagttaatatcattcctattgccattacaaaagtaattagtatttttgacattaaaagaaattttttactagtaattattcc(A)8ctaatgattctgcaacaaaaccactcattcccggcaatgcaagagaagccattgaaaaactactgaacatggtaaaaagttttggcattgggatcgata(C)8	210	124067	124276	TCCATAGAACATCTGACGTAACA	57.092	ACGACTTGTGATAGAATGGGTCT	59.23	279	971	1249
Contig1	122	p1	(A)8	8	125299	125306	GTCCATCGATTCCCAGTCTCC	59.931	TGTTTTGCCGATATCCGTCG	58.717	221	815	1035
Contig1	123	c	(AT)5ccatatttc(AT)7catatatacataataatataaatatataattcatatattataatattatagtttcttagttattatatatactatattttacatgttattatacacgt(TA)5	141	126131	126271	No primer
Contig1	124	p1	(A)9	9	127131	127139	ATCCCAATTTGTTGAGCGGT	58.077	ACCGTTGGAGATGGAGTCAC	59.391	158	890	1047
Contig1	125	c	(A)9taagtcaaatcatgactttactaaatagtcaagg(A)9ggtttatccaatttatgataccttcctaattgaattaaatcttaatatggatataactatatagaatatatataattagttatctat(TA)5	149	127477	127625	ATCCATTATGTATAAAATGTCCACAA	55.295	TCGCGAGAATTTCAAAATATACAA	55.55	278	975	1252
Contig1	126	p4	(AAAT)3	12	127781	127792	TTGTATATTTTGAAATTCTCGCGA	55.55	TCAAATTGCATTGGGTCGGT	58.373	274	925	1198
Contig1	127	p1	(T)8	8	128690	128697	TGTCATTCCAAAGACTCCAGCT	59.627	GCTGAATGTGAGAGATTGCCC	59.325	243	976	1218
Contig1	128	p1	(T)9	9	129442	129450	GCTTCGGAATTCATCTCATCCC	59.189	ACCCGCCTCTGAGATAGAAGA	59.784	276	792	1067
Contig1	129	p1	(T)8	8	129673	129680	CTCAGAGGCGGGTACTTTGA	59.104	TCAGTGGACAATTAGGAACACA	57.302	252	824	1075
Contig1	130	p1	(T)9	9	131799	131807	GCATTGATGGGTGGTGAGGA	60.034	GTCGACGTATGCTGGCCTAT	59.686	272	956	1227
Contig1	131	c	(T)8ctttcttttccacggatttttccgattaggaaaaagagaata(AT)5tattt(TTA)5taataattcattattataataatgaattatgttaaatgttatttcca(T)8	135	132213	132347	ACCTCTGTTTTCTTCTTTTTCTTCT	57.054	TCAATTGGATTTGGATAGAATCAAA	55.265	279	932	1210
Contig1	132	p1	(T)12	12	133079	133090	TCTGGATTCCCATTCACAAGCA	59.959	CGATGGCGAAAAGAGTAATCACC	59.999	123	928	1050
Contig1	133	p1	(T)12	12	133591	133602	TCCTTTCTTTTCCTGCATCGT	57.86	ACCGTGGATCATCCCAATCA	58.788	216	845	1060
Contig1	134	c	(T)12acaaaaaactctttccctttttcgattcattcccatccaatcaaaaaagagttttttgtatagatttgtttctttttcttgatgttttgaaag(A)8gatc(T)9	126	133724	133849	TGATTGGGATGATCCACGGT	58.788	TCGGTGCCAAACTTGAAAAA	56.672	279	908	1186
Contig1	135	p2	(AT)5	10	134168	134177	ACAATTCGGGTTTCTGTATGTTGA	58.933	ACAGTGTATTTATGGCCGAATCA	58.224	181	899	1079
Contig1	136	c	(T)8cgccattttttcgctactaatactaatcgagaccatttgctctgagataaattgtatgcataattaccctttaaccagtttttc(CATT)3	104	134350	134453	TGTGAATCGTACAATTTTGATTGA	55.643	ATCGCGGTACCCATCCTTTT	59.455	237	975	1211
Contig1	137	p1	(T)8	8	134794	134801	ACCGCGATATTGAAGTACAGA	56.93	AGCATTTCGAAGGTCAATGCAC	60.095	279	760	1038
Contig1	138	p1	(T)9	9	134984	134992	TGGTCTTTTATCATCATAGGCTGGA	59.631	TCCTGAATCGACCATGCAAA	57.512	166	972	1137
Contig1	139	p4	(AAAT)3	12	135194	135205	TTGCATGGTCGATTCAGGAA	57.512	GCCCGAACCCTACCTTCTTT	59.673	276	909	1184
Contig1	140	p1	(T)9	9	135327	135335	TTGCATGGTCGATTCAGGAA	57.512	GCCCGAACCCTACCTTCTTT	59.673	276	776	1051
Contig1	141	p1	(T)9	9	135446	135454	GGGCAGGACCAAAAGGAAGT	60.179	ACCCCGAGTGGTATGAGGAT	59.735	276	929	1204
Contig1	142	c	(A)10tatgttttctactcgatc(A)8	36	135970	136005	TCATCGAGAGCCTTCAGAGT	57.864	AGGATCCTTACGCGCTCAAA	59.465	240	866	1105
Contig1	143	p1	(A)8	8	137065	137072	TGCTCATTGGTAGAAACCCA	56.736	TATAAGCGGTGGAATCGTCC	57.193	245	842	1086
Contig1	144	p1	(T)8	8	137268	137275	TCCACTGGGATCTCTTCCGT	59.959	AGAATGCCGTCGCCTATTGT	59.822	209	930	1138
Contig1	145	c	(A)10taagtagatattc(A)8	31	148457	148487	TCGTACCCTTCGCTCAATGA	58.821	CGATCAATCCCTTTGCCCCT	60.107	264	865	1128
Contig1	146	p2	(AT)5	10	153060	153069	GGATGGGTCATTCGAGCGTA	59.612	TGTCATATAGGCCCGGGTCA	60.105	181	890	1070
Contig1	147	p1	(T)8	8	156121	156128	GGGATAGGGCTAAACGGAGC	59.965	TGATTGAACAACCGGGATCA	57.131	219	838	1056
Contig1	148	p1	(T)9	9	157260	157268	TCTGCCCTTTCTCAACGCAT	59.963	AGCCATTCGTTCGTAGAGCT	59.182	273	959	1231
Contig1	149	c	(TC)5cccaaaaatatg(T)9	31	157607	157637	ACCTGTGACTCGATTGGCAA	59.604	GGCTGAATCCCGTGAAACCA	60.608	280	974	1253
Contig1	150	p1	(T)8	8	158871	158878	CATTCCCGCAGTAGATCCGG	60.32	CGAGCCGGATCTGGTGTATC	60.039	209	860	1068
Contig1	151	p1	(T)8	8	160184	160191	GTCCTTGCGGATCGGATCAT	59.966	CTAACCGGAGTTCACGGTGG	60.389	176	874	1049
Contig1	152	p1	(T)8	8	162903	162910	AACCCTGTAGACCATCCCCA	59.88	AGAAAAGGGGCGGATGTAGC	60.107	280	829	1108
Contig1	153	c	(A)8ggagtaatacactgtgacatgacacgttcact(A)9	49	163128	163176	ACATCCGCCCCTTTTCTAGC	60.107	GGTAGATGCCCGAGACCAAG	59.895	275	867	1141
Contig1	154	p1	(A)15	15	163560	163574	No primer
