# Supplementary material for: Complete chloroplast genomes of Zingiber montanum and Zingiber zerumbet: Genome structure, comparative and phylogenetic analyses
Source: PLoS One. 2020 Jul 31;15(7):e0236590. doi: 10.1371/journal.pone.0236590 (PMC7394419; doi:10.1371/journal.pone.0236590)
Supplement: S9 Table — (XLSX) [file pone.0236590.s009.xlsx]

## Sheet: Zingiber.four.species
			Z. montanum	Z. zerumbet	Z. spectabile	Z.officinale
		Palindrome	24	9	19	18
		Forward	26	37	14	19
		Reverse	0	3	1	4
		Complement	0	1	0	1
		Total	50	50	34	42
			176
		Palindrome
			Z. montanum	Z. zerumbet	Z. spectabile	Z.officinale
		30-40	0	5	16	12
		40-60	0	3	0	5
		>60	24	1	3	1
		Total	24	9	19	18
		Forward
			Z. montanum	Z. zerumbet	Z. spectabile	Z.officinale
		30-40	0	16	8	13
		40-60	0	12	3	5
		>60	26	9	3	1
		Total	26	37	14	19
		Reverse
			Z. montanum	Z. zerumbet	Z. spectabile	Z.officinale
		30-40	0	3	0	4
		40-60	0	0	0	0
		>60	0	0	0	0
		Total	0	3	0	4

## Sheet: Zm
# /vol/bioapps/bin/repfind -c -f -p -r -l 30 -h 3 -best 50 /var/bibiserv2/anonymous/reputer/02/07/30/bibiserv2_2018-02-02_073042_7FykK/reputer_input_na_input_sequence.FILE
# 164464 -3 30 /var/bibiserv2/anonymous/reputer/02/07/30/bibiserv2_2018-02-02_073042_7FykK/reputer_input_na_input_sequence.FILE
27270	90942	P	27270	134015	0	0
2824	87863	P	2824	161635	0	0
200	161292	F	200	161413	0	2.95e-111
153	90628	F	153	90780	0	5.84e-83
151	90650	P	151	161264	0	9.34e-82
155	61995	F	155	62052	-1	1.7e-81
139	90591	P	139	161534	0	1.57e-74
131	90802	P	131	161284	0	1.03e-69
131	97258	F	131	97282	0	1.03e-69
131	97258	P	131	154814	0	1.03e-69
131	97282	P	131	154838	0	1.03e-69
131	154814	F	131	154838	0	1.03e-69
123	90650	P	123	161413	0	6.73e-65
123	90802	P	123	161413	0	6.73e-65
107	97258	F	107	97306	0	2.89e-55
107	97258	P	107	154814	0	2.89e-55
107	97306	P	107	154862	0	2.89e-55
107	154814	F	107	154862	0	2.89e-55
105	90651	F	105	90694	0	4.62e-54
105	90651	P	105	161266	0	4.62e-54
105	90694	F	105	90803	0	4.62e-54
105	90694	P	105	161309	0	4.62e-54
105	90694	P	105	161430	0	4.62e-54
105	90803	P	105	161266	0	4.62e-54
105	161266	F	105	161309	0	4.62e-54
105	161266	F	105	161430	0	4.62e-54
104	38830	F	104	38856	0	1.85e-53
102	90780	P	102	161534	0	2.96e-52
112	61967	F	112	62024	-3	1.74e-51
96	60638	F	96	60728	0	1.21e-48
96	161577	F	96	161635	0	1.21e-48
98	61995	F	98	62109	-2	3.24e-45
87	90651	F	87	90846	0	3.18e-43
87	90803	F	87	90846	0	3.18e-43
87	90846	P	87	161327	0	3.18e-43
87	90846	P	87	161448	0	3.18e-43
84	61905	F	84	62154	0	2.03e-41
83	97258	F	83	97330	0	8.13e-41
83	97258	P	83	154814	0	8.13e-41
83	97330	P	83	154886	0	8.13e-41
83	154814	F	83	154886	0	8.13e-41
80	161335	F	80	161534	0	5.21e-39
80	161456	F	80	161534	0	5.21e-39
79	90651	P	79	161413	0	2.08e-38
79	90694	P	79	161534	0	2.08e-38
79	90803	P	79	161413	0	2.08e-38
79	90846	P	79	161534	0	2.08e-38
79	161292	F	79	161534	0	2.08e-38
79	161335	F	79	161413	0	2.08e-38
79	161413	F	79	161456	0	2.08e-38

## Sheet: Zz
# /vol/bioapps/bin/repfind -c -f -p -r -l 30 -h 3 -best 50 /var/bibiserv2/anonymous/reputer/02/07/32/bibiserv2_2018-02-02_073219_gkuEU/reputer_input_na_input_sequence.FILE
# 163589 -3 30 /var/bibiserv2/anonymous/reputer/02/07/32/bibiserv2_2018-02-02_073219_gkuEU/reputer_input_na_input_sequence.FILE
29353	89161	P	29353	134236	0	0
3026	54583	F	3026	58589	0	0
135	57721	F	135	61727	-3	4.3e-65
96	54479	F	96	58490	-2	4.92e-44
91	57856	F	91	61866	-3	4.03e-39
86	64377	F	86	64470	-2	4.14e-38
78	64385	F	78	64478	-1	1.93e-35
64	54511	F	64	58522	-1	4.25e-27
68	54345	F	68	58361	-3	1.17e-25
56	57891	F	56	61901	0	1.45e-24
55	126335	P	55	126335	-1	9.57e-22
58	39940	F	58	42164	-2	1.35e-21
52	57970	F	52	61984	-1	5.79e-20
56	54388	F	56	58404	-3	1.08e-18
55	39966	F	55	42190	-3	4.11e-18
47	57809	F	47	61815	-1	5.36e-17
43	37808	F	43	37828	0	9.73e-17
52	64378	F	52	64447	-3	2.21e-16
39	54310	F	39	58325	0	2.49e-14
39	118515	P	39	134196	0	2.49e-14
38	54244	F	38	58268	0	9.96e-14
46	64318	F	46	64360	-3	6.23e-13
45	64454	F	45	64478	-3	2.33e-12
42	116348	F	42	116369	-2	3.02e-12
42	116348	P	42	136339	-2	3.02e-12
42	116369	P	42	136360	-2	3.02e-12
42	136339	F	42	136360	-2	3.02e-12
41	54194	F	41	58227	-2	1.15e-11
35	48332	P	35	48332	-1	6.69e-10
39	57679	F	39	61685	-3	6.15e-09
39	132404	P	39	132404	-3	6.15e-09
38	57664	F	38	61670	-3	2.27e-08
35	73630	R	35	73630	-2	3.41e-08
32	64344	F	32	64551	-1	3.92e-08
37	64410	F	37	64551	-3	8.36e-08
37	64503	F	37	64551	-3	8.36e-08
34	114659	P	34	114659	-2	1.29e-07
34	114659	F	34	138057	-2	1.29e-07
34	138057	P	34	138057	-2	1.29e-07
31	57827	F	31	61833	-1	1.52e-07
30	57646	F	30	61652	-1	5.88e-07
35	64335	F	35	64401	-3	1.13e-06
35	64335	F	35	64494	-3	1.13e-06
35	64343	F	35	64409	-3	1.13e-06
35	64343	F	35	64502	-3	1.13e-06
34	54414	F	34	58430	-3	4.12e-06
31	64335	F	31	64470	-2	6.83e-06
31	89178	R	31	89178	-2	6.83e-06
31	89178	C	31	163541	-2	6.83e-06
31	163541	R	31	163541	-2	6.83e-06

## Sheet: JX088661
# /vol/bioapps/bin/repfind -c -f -p -r -l 30 -h 3 -best 50 /var/bibiserv2/anonymous/reputer/25/02/19/bibiserv2_2019-10-25_021904_zNNoK/reputer_input_na_input_sequence.FILE
# 155890 -3 30 /var/bibiserv2/anonymous/reputer/25/02/19/bibiserv2_2019-10-25_021904_zNNoK/reputer_input_na_input_sequence.FILE
23275	88392	P	23275	130175	0	0
2343	86051	P	2343	153427	0	0
188	0	F	188	155702	0	4.44e-104
81	40020	F	81	42244	-1	2.84e-37
68	0	P	68	86051	0	7.85e-32
66	28102	F	66	28145	-2	2.42e-26
54	58999	F	54	59026	0	2.11e-23
43	127687	F	43	127729	0	8.83e-17
42	129328	F	42	129349	-2	2.74e-12
39	125384	P	39	125384	-3	5.58e-09
30	38124	P	30	38164	0	5.93e-09
30	114994	P	30	114994	0	5.93e-09
34	110765	P	34	110765	-2	1.17e-07
34	110765	F	34	131043	-2	1.17e-07
34	131043	P	34	131043	-2	1.17e-07
30	72736	F	30	126435	-1	5.34e-07
35	48305	P	35	48305	-3	1.02e-06
35	65159	P	35	65159	-3	1.02e-06
31	58995	F	31	59049	-2	6.2e-06
30	30800	R	30	30800	-2	2.32e-05
30	88350	F	30	88373	-2	2.32e-05
30	88373	P	30	153441	-2	2.32e-05
30	116285	P	30	116285	-2	2.32e-05
32	36876	P	32	46444	-3	4.96e-05
32	119230	F	32	119246	-3	4.96e-05
31	1473	P	31	122416	-3	0.00018
31	8626	P	31	46444	-3	0.00018
31	49023	P	31	49023	-3	0.00018
30	10032	F	30	37818	-3	0.00065
30	79420	P	30	79432	-3	0.00065
30	90818	F	30	90839	-3	0.00065
30	90818	P	30	150973	-3	0.00065
30	90839	P	30	150994	-3	0.00065
30	150975	F	30	150996	-3	0.00065

## Sheet: NC_044775.1
# /vol/bioapps/bin/repfind -c -f -p -r -l 30 -h 3 -best 50 /var/bibiserv2/anonymous/reputer/25/02/30/bibiserv2_2019-10-25_023010_SNpxO/reputer_input_na_input_sequence.FILE
# 162621 -3 30 /var/bibiserv2/anonymous/reputer/25/02/30/bibiserv2_2019-10-25_023010_SNpxO/reputer_input_na_input_sequence.FILE
29779	87486	P	29779	132842	0	0
81	40882	F	81	43106	-3	2.93e-33
44	90207	F	44	90257	0	2.4e-17
44	90207	P	44	159806	0	2.4e-17
44	90257	P	44	159856	0	2.4e-17
44	159806	F	44	159856	0	2.4e-17
41	92837	F	41	92861	-1	1.89e-13
41	92837	P	41	157205	-1	1.89e-13
41	92861	P	41	157229	-1	1.89e-13
41	157205	F	41	157229	-1	1.89e-13
46	8727	F	46	8744	-3	6.16e-13
40	8795	P	40	8795	-2	4.32e-11
32	38761	P	32	38761	0	4.03e-10
31	116671	F	31	116695	0	1.61e-09
31	116671	P	31	133381	0	1.61e-09
31	116695	P	31	133405	0	1.61e-09
31	133381	F	31	133405	0	1.61e-09
37	14820	R	37	14829	-2	2.36e-09
30	157216	F	30	157240	0	6.45e-09
34	113392	P	34	113392	-2	1.27e-07
34	113392	F	34	136681	-2	1.27e-07
34	136681	P	34	136681	-2	1.27e-07
30	8830	R	30	8830	-2	2.53e-05
30	14678	R	30	14678	-2	2.53e-05
30	30995	R	30	30995	-2	2.53e-05
30	71320	F	30	71341	-2	2.53e-05
30	130908	P	30	130908	-2	2.53e-05
32	71330	F	32	71351	-3	5.4e-05
31	9	P	31	30	-3	0.000196
31	8533	P	31	47387	-3	0.000196
31	68332	F	31	68384	-3	0.000196
31	84187	F	31	84211	-3	0.000196
30	8717	F	30	8734	-3	0.000707
30	8746	F	30	8763	-3	0.000707
30	10074	F	30	38661	-3	0.000707
30	30646	C	30	117285	-3	0.000707
30	33205	P	30	34898	-3	0.000707
30	81255	P	30	81267	-3	0.000707
30	92881	F	30	92902	-3	0.000707
30	92881	P	30	157175	-3	0.000707
30	92902	P	30	157196	-3	0.000707
30	157177	F	30	157198	-3	0.000707

## Sheet: Zm.longrepeats
200	161292	F	200	161413	0	2.95e-111
131	97258	F	131	97282	0	1.03e-69
131	154814	F	131	154838	0	1.03e-69
107	97258	F	107	97306	0	2.89e-55
107	154814	F	107	154862	0	2.89e-55
105	90694	F	105	90803	0	4.62e-54
98	61995	F	98	62109	-2	3.24e-45
79	161335	F	79	161413	0	2.08e-38			Z. montanum
153	90628	F	153	90780	0	5.84e-83		Palindrome	24
155	61995	F	155	62052	-1	1.7e-81		Forward	26	F	200		P	151
105	90651	F	105	90694	0	4.62e-54		Reverse	0	F	131		P	139
105	161266	F	105	161309	0	4.62e-54		Complement	0	F	131		P	131
105	161266	F	105	161430	0	4.62e-54		Total	50	F	107		P	131
112	61967	F	112	62024	-3	1.74e-51				F	107		P	123
96	60638	F	96	60728	0	1.21e-48				F	105		P	123
96	161577	F	96	161635	0	1.21e-48				F	98		P	105
87	90651	F	87	90846	0	3.18e-43				F	79		P	105
84	61905	F	84	62154	0	2.03e-41		Palindrome		F	153		P	102
83	97258	F	83	97330	0	8.13e-41			Z. montanum	F	155		P	87
83	154814	F	83	154886	0	8.13e-41		30-40	0	F	105		P	79
80	161335	F	80	161534	0	5.21e-39		40-60	0	F	105		P	79
80	161456	F	80	161534	0	5.21e-39		>60	24	F	105		P	2824
79	161413	F	79	161456	0	2.08e-38		Total	24	F	112		P	131
104	38830	F	104	38856	0	1.85e-53				F	96		P	107
87	90803	F	87	90846	0	3.18e-43				F	96		P	107
79	161292	F	79	161534	0	2.08e-38				F	87		P	105
151	90650	P	151	161264	0	9.34e-82				F	84		P	105
139	90591	P	139	161534	0	1.57e-74				F	83		P	87
131	90802	P	131	161284	0	1.03e-69		Forward		F	83		P	83
131	97258	P	131	154814	0	1.03e-69			Z. montanum	F	80		P	83
123	90650	P	123	161413	0	6.73e-65		30-40	0	F	80		P	79
123	90802	P	123	161413	0	6.73e-65		40-60	0	F	79		P	79
105	90694	P	105	161309	0	4.62e-54		>60	26	F	104		P	27270
105	90694	P	105	161430	0	4.62e-54		Total	26	F	87
102	90780	P	102	161534	0	2.96e-52				F	79
87	90846	P	87	161327	0	3.18e-43
79	90803	P	79	161413	0	2.08e-38
79	90846	P	79	161534	0	2.08e-38		Reverse
2824	87863	P	2824	161635	0	0			Z. montanum
131	97282	P	131	154838	0	1.03e-69		30-40	0
107	97258	P	107	154814	0	2.89e-55		40-60	0
107	97306	P	107	154862	0	2.89e-55		>60	0
105	90651	P	105	161266	0	4.62e-54		Total	0
105	90803	P	105	161266	0	4.62e-54
87	90846	P	87	161448	0	3.18e-43
83	97258	P	83	154814	0	8.13e-41
83	97330	P	83	154886	0	8.13e-41
79	90651	P	79	161413	0	2.08e-38
79	90694	P	79	161534	0	2.08e-38
27270	90942	P	27270	134015	0	0

## Sheet: Zz.longrepeats
31	89178	C	31	163541	-2	6.83e-06
3026	54583	F	3026	58589	0	0
135	57721	F	135	61727	-3	4.3e-65
96	54479	F	96	58490	-2	4.92e-44
91	57856	F	91	61866	-3	4.03e-39
86	64377	F	86	64470	-2	4.14e-38
52	57970	F	52	61984	-1	5.79e-20
47	57809	F	47	61815	-1	5.36e-17
52	64378	F	52	64447	-3	2.21e-16			Z. zerumbet
39	54310	F	39	58325	0	2.49e-14		Palindrome	9		F	3026
46	64318	F	46	64360	-3	6.23e-13		Forward	37		F	135
45	64454	F	45	64478	-3	2.33e-12		Reverse	3		F	96		P	55
42	116348	F	42	116369	-2	3.02e-12		Complement	1		F	91		P	39
38	57664	F	38	61670	-3	2.27e-08		Total	50		F	86		P	42
32	64344	F	32	64551	-1	3.92e-08					F	52		P	42
37	64410	F	37	64551	-3	8.36e-08					F	47		P	35
34	114659	F	34	138057	-2	1.29e-07					F	52		P	34
35	64343	F	35	64409	-3	1.13e-06					F	39		P	39
34	54414	F	34	58430	-3	4.12e-06		Palindrome			F	46		P	34
31	64335	F	31	64470	-2	6.83e-06			Z. zerumbet		F	45		P	29353
78	64385	F	78	64478	-1	1.93e-35		30-40	5		F	42
64	54511	F	64	58522	-1	4.25e-27		40-60	3		F	38
68	54345	F	68	58361	-3	1.17e-25		>60	1		F	32
56	57891	F	56	61901	0	1.45e-24		Total	9		F	37
58	39940	F	58	42164	-2	1.35e-21					F	34
56	54388	F	56	58404	-3	1.08e-18					F	35
55	39966	F	55	42190	-3	4.11e-18					F	34
43	37808	F	43	37828	0	9.73e-17					F	31
42	136339	F	42	136360	-2	3.02e-12					F	78
41	54194	F	41	58227	-2	1.15e-11		Forward			F	64
39	57679	F	39	61685	-3	6.15e-09			Z. zerumbet		F	68
37	64503	F	37	64551	-3	8.36e-08		30-40	16		F	56
31	57827	F	31	61833	-1	1.52e-07		40-60	12		F	58
30	57646	F	30	61652	-1	5.88e-07		>60	9		F	56
35	64335	F	35	64401	-3	1.13e-06		Total	37		F	55
35	64335	F	35	64494	-3	1.13e-06					F	43
35	64343	F	35	64502	-3	1.13e-06					F	42
38	54244	F	38	58268	0	9.96e-14					F	41
55	126335	P	55	126335	-1	9.57e-22		Reverse			F	39
39	118515	P	39	134196	0	2.49e-14			Z. zerumbet		F	37
42	116348	P	42	136339	-2	3.02e-12		30-40	3		F	31
42	116369	P	42	136360	-2	3.02e-12		40-60	0		F	30
35	48332	P	35	48332	-1	6.69e-10		>60	0		F	35
34	138057	P	34	138057	-2	1.29e-07		Total	3		F	35
39	132404	P	39	132404	-3	6.15e-09					F	35
34	114659	P	34	114659	-2	1.29e-07					F	38
29353	89161	P	29353	134236	0	0
35	73630	R	35	73630	-2	3.41e-08
31	89178	R	31	89178	-2	6.83e-06
31	163541	R	31	163541	-2	6.83e-06

## Sheet: Z. spectabile
66	28102	F	66	28145	-2	2.42e-26
42	129328	F	42	129349	-2	2.74e-12
34	110765	F	34	131043	-2	1.17e-07
30	88350	F	30	88373	-2	2.32e-05
32	119230	F	32	119246	-3	4.96e-05
188	0	F	188	155702	0	4.44e-104
81	40020	F	81	42244	-1	2.84e-37
54	58999	F	54	59026	0	2.11e-23			Z. spectabile
43	127687	F	43	127729	0	8.83e-17		Palindrome	19		F	66		P	39
30	72736	F	30	126435	-1	5.34e-07		Forward	14		F	42		P	30
31	58995	F	31	59049	-2	6.2e-06		Reverse	1		F	34		P	34
30	10032	F	30	37818	-3	0.00065		Complement	0		F	30		P	34
30	90818	F	30	90839	-3	0.00065		Total	34		F	32		P	32
30	150975	F	30	150996	-3	0.00065					F	188		P	23275
39	125384	P	39	125384	-3	5.58e-09					F	81		P	2343
30	114994	P	30	114994	0	5.93e-09					F	54		P	68
34	110765	P	34	110765	-2	1.17e-07					F	43		P	30
34	131043	P	34	131043	-2	1.17e-07		Palindrome			F	30		P	35
32	36876	P	32	46444	-3	4.96e-05			Z. spectabile		F	31		P	35
23275	88392	P	23275	130175	0	0		30-40	16		F	30		P	30
2343	86051	P	2343	153427	0	0		40-60	0		F	30		P	30
68	0	P	68	86051	0	7.85e-32		>60	3		F	30		P	31
30	38124	P	30	38164	0	5.93e-09		Total	19					P	31
35	48305	P	35	48305	-3	1.02e-06								P	31
35	65159	P	35	65159	-3	1.02e-06								P	30
30	88373	P	30	153441	-2	2.32e-05								P	30
30	116285	P	30	116285	-2	2.32e-05								P	30
31	1473	P	31	122416	-3	0.00018
31	8626	P	31	46444	-3	0.00018		Forward
31	49023	P	31	49023	-3	0.00018			Z. spectabile
30	79420	P	30	79432	-3	0.00065		30-40	8
30	90818	P	30	150973	-3	0.00065		40-60	3
30	90839	P	30	150994	-3	0.00065		>60	3
30	30800	R	30	30800	-2	2.32e-05		Total	14
								Reverse
									Z. spectabile
								30-40	0
								40-60	0
								>60	0
								Total	0

## Sheet: Z.officinale
30	30646	C	30	117285	-3	0.000707
30	8717	F	30	8734	-3	0.000707
30	8746	F	30	8763	-3	0.000707
32	71330	F	32	71351	-3	5.4e-05
41	157205	F	41	157229	-1	1.89e-13			Z.officinale
44	90207	F	44	90257	0	2.4e-17		Palindrome	18
44	159806	F	44	159856	0	2.4e-17		Forward	19
81	40882	F	81	43106	-3	2.93e-33		Reverse	4
30	157216	F	30	157240	0	6.45e-09		Complement	1
30	71320	F	30	71341	-2	2.53e-05		Total	42
30	10074	F	30	38661	-3	0.000707
30	92881	F	30	92902	-3	0.000707
30	157177	F	30	157198	-3	0.000707
31	116671	F	31	116695	0	1.61e-09
31	133381	F	31	133405	0	1.61e-09		Palindrome			P	30		F	30
31	68332	F	31	68384	-3	0.000196			Z.officinale		P	30		F	30
31	84187	F	31	84211	-3	0.000196		30-40	12		P	30		F	32
34	113392	F	34	136681	-2	1.27e-07		40-60	5		P	30		F	41
41	92837	F	41	92861	-1	1.89e-13		>60	1		P	30		F	44
46	8727	F	46	8744	-3	6.16e-13		Total	18		P	31		F	44
30	92902	P	30	157196	-3	0.000707					P	31		F	81
30	130908	P	30	130908	-2	2.53e-05					P	31		F	30
30	33205	P	30	34898	-3	0.000707					P	32		F	30
30	81255	P	30	81267	-3	0.000707					P	34		F	30
30	92881	P	30	157175	-3	0.000707					P	34		F	30
31	116671	P	31	133381	0	1.61e-09		Forward			P	41		F	30
31	9	P	31	30	-3	0.000196			Z.officinale		P	41		F	31
31	8533	P	31	47387	-3	0.000196		30-40	13		P	44		F	31
32	38761	P	32	38761	0	4.03e-10		40-60	5		P	44		F	31
34	113392	P	34	113392	-2	1.27e-07		>60	1		P	29779		F	31
34	136681	P	34	136681	-2	1.27e-07		Total	19		P	31		F	34
41	92837	P	41	157205	-1	1.89e-13					P	40		F	41
41	92861	P	41	157229	-1	1.89e-13								F	46
44	90207	P	44	159806	0	2.4e-17
44	90257	P	44	159856	0	2.4e-17		Reverse
29779	87486	P	29779	132842	0	0			Z.officinale
31	116695	P	31	133405	0	1.61e-09		30-40	4
40	8795	P	40	8795	-2	4.32e-11		40-60	0
30	14678	R	30	14678	-2	2.53e-05		>60	0
30	30995	R	30	30995	-2	2.53e-05		Total	4
37	14820	R	37	14829	-2	2.36e-09
30	8830	R	30	8830	-2	2.53e-05
