# Supplementary material for: Complete chloroplast genomes of Zingiber montanum and Zingiber zerumbet: Genome structure, comparative and phylogenetic analyses
Source: PLoS One. 2020 Jul 31;15(7):e0236590. doi: 10.1371/journal.pone.0236590 (PMC7394419; doi:10.1371/journal.pone.0236590)
Supplement: S10 Table — (XLSX) [file pone.0236590.s010.xlsx]

## Sheet: All.seq.cod.result
Gene	Length	S	Eta	Pi	Theta			Gene	Pi
psbA	1062	7	7	0.0034526	0.0035953			psbA	0.0034526
trnK-UUU-CDS2	35	0	0	0	0			matK	0.002584
matK	1548	8	8	0.002584	0.0028189			rps16-CDS2	0.004717
trnK-UUU-CDS1	37	0	0	0	0			trnQ-UUG	0.0138889
rps16-CDS2	212	2	2	0.004717	0.0051458			psbK	0.0026882
rps16-CDS1	40	0	0	0	0			atpA	0.0013123
trnQ-UUG	72	2	2	0.0138889	0.0151515			atpF-CDS2	0.0023529
psbK	186	1	1	0.0026882	0.0029326			atpI	0.000672
psbI	111	0	0	0	0			rps2	0.0035162
trnS-GCU	88	0	0	0	0			rpoC2	0.0043976
trnG-GCC-CDS1	14	0	0	0	0			rpoC1-CDS2	0.0033701
trnG-GCC-CDS2	48	0	0	0	0			rpoC1-CDS1	0.0023148
trnR-UCU	72	0	0	0	0			rpoB	0.0030058
atpA	1524	4	4	0.0013123	0.0014316			trnC-GCA	0.0061728
atpF-CDS2	425	2	2	0.0023529	0.0025668			psbD	0.0009416
atpF-CDS1	145	0	0	0	0			psbC	0.0036334
atpH	246	0	0	0	0			trnS-UGA	0.0181159
atpI	744	1	1	0.000672	0.0007331			lhbA	0.0035273
rps2	711	5	5	0.0035162	0.0038358			trnG-UCC	0.0070423
rpoC2	4131	36	36	0.0043976	0.0047534			trnfM-CAU	0.0337838
rpoC1-CDS2	1632	10	10	0.0033701	0.0033422			rps14	0.0066007
rpoC1-CDS1	432	2	2	0.0023148	0.0025253			psaB	0.0024943
rpoB	3216	19	19	0.0030058	0.0032225			psaA	0.003033
trnC-GCA	81	1	1	0.0061728	0.006734			ycf3-CDS2	0.002193
petN	90	0	0	0	0			rps4	0.0030253
psbM	105	0	0	0	0			trnF-GAA	0.0136986
trnD-GUC	74	0	0	0	0			ndhJ	0.0020833
trnY-GUA	84	0	0	0	0			ndhK	0.001992
trnE-UUC	73	0	0	0	0			ndhC	0.0055096
trnT-UGU	72	0	0	0	0			atpB	0.0024642
psbD	1062	2	2	0.0009416	0.0010272			rbcL	0.0049665
psbC	1422	10	10	0.0036334	0.0038358			accD-CDS1	0.0164258
trnS-UGA	92	3	3	0.0181159	0.0177866			accD-CDS2	0.0131796
lhbA	189	1	1	0.0035273	0.002886			ycf4	0.0018018
trnG-UCC	71	1	1	0.0070423	0.0076825			cemA	0.0045894
trnfM-CAU	74	5	5	0.0337838	0.036855			petA	0.0020768
rps14	303	4	4	0.0066007	0.0072007			psbJ	0.004065
psaB	2205	10	10	0.0024943	0.0024737			psbL	0.0042735
psaA	2253	13	13	0.003033	0.0031473			psbE	0.0026455
ycf3-CDS3	153	0	0	0	0			petL	0.0052083
ycf3-CDS2	228	1	1	0.002193	0.0023923			psaJ	0.005168
ycf3-CDS1	132	0	0	0	0			rps18	0.0095238
trnS-GCU-D2	87	0	0	0	0			rpl20	0.0027195
rps4	606	3	4	0.0030253	0.0036004			rps12-CDS1	0.0087719
trnT-UGU-D2	73	0	0	0	0			rps12-D2-CDS1	0.0087719
trnL-UAA-CDS1	35	0	0	0	0			clpP-CDS3	0.0156863
trnL-UAA-CDS2	50	0	0	0	0			clpP-CDS2	0.0183276
trnF-GAA	73	2	2	0.0136986	0.014944			clpP-CDS1	0.0144928
ndhJ	480	2	2	0.0020833	0.0022727			psbB	0.0009823
ndhK	753	3	3	0.001992	0.0021731			petB-CDS2	0.0015576
ndhC	363	4	4	0.0055096	0.0060105			petD-CDS2	0.0010395
trnV-UAC-CDS2	37	0	0	0	0			rps11	0.0063949
trnV-UAC-CDS1	38	0	0	0	0			rpl36	0.0131579
trnM-CAU	72	0	0	0	0			infA	0.0135328
atpE	408	0	0	0	0			rps8	0.0050125
atpB	1488	7	7	0.0024642	0.002566			rpl14	0.00271
rbcL	1443	13	13	0.0049665	0.004914			rpl16-CDS2	0.0053897
accD-CDS1	761	23	23	0.0164258	0.0164855			rps3	0.007103
accD-CDS2	607	15	15	0.0131796	0.0134791			rpl22	0.0020202
psaI	111	0	0	0	0			rps19	0.0035842
ycf4	555	2	2	0.0018018	0.0019656			ycf2	0.0055377
cemA	690	6	6	0.0045894	0.0047431			ndhB-CDS1	0.0015015
petA	963	4	4	0.0020768	0.0022656			rps7	0.0014245
psbJ	123	1	1	0.004065	0.0044346			rps12-D2-CDS2	0.0021645
psbL	117	1	1	0.0042735	0.004662			rrn16	0.0014532
psbF	120	0	0	0	0			rrn23	0.0007143
psbE	252	1	1	0.0026455	0.0021645			ycf1	0.0176711
petL	96	1	1	0.0052083	0.0056818			ndhF	0.0066155
petG	114	0	0	0	0			rpl32	0.0028736
trnW-CCA	74	0	0	0	0			ccsA	0.0047138
trnP-UGG	74	0	0	0	0			ndhD	0.0027667
psaJ	129	1	1	0.005168	0.0042283			ndhE	0.0038126
rpl33	183	0	0	0	0			ndhG	0.0018832
rps18	315	6	6	0.0095238	0.0103896			ndhA-CDS2	0.0009653
rpl20	429	2	2	0.0027195	0.0025429			ndhA-CDS1	0.0035587
rps12-CDS1	114	2	2	0.0087719	0.0095694			ndhH	0.001692
rps12-D2-CDS1	114	2	2	0.0087719	0.0095694			rps15	0.007326
clpP-CDS3	255	7	7	0.0156863	0.0149733			ycf1-D2	0.0268101
clpP-CDS2	291	9	10	0.0183276	0.0187441			rrn23-D2	0.0007143
clpP-CDS1	69	2	2	0.0144928	0.0158103			rrn16-D2	0.0014532
psbB	1527	3	3	0.0009823	0.0010716			rps12-CDS2	0.0021645
psbT	108	0	0	0	0			rps7-D2	0.0014245
psbN	132	0	0	0	0			ndhB-D2-CDS1	0.0015015
psbH	222	0	0	0	0			ycf2-D2	0.0053335
petB-CDS1	6	0	0	0	0			rps19-D2	0.239496
petB-CDS2	642	2	2	0.0015576	0.0016992
petD-CDS1	8	0	0	0	0			average value	0.00841569
petD-CDS2	481	1	1	0.0010395	0.001134
rpoA	134	0	0	0	0
rps11	417	5	5	0.0063949	0.0065402
rpl36	114	3	3	0.0131579	0.0143541
infA	234	6	6	0.0135328	0.013986
rps8	399	4	4	0.0050125	0.0054682
rpl14	369	2	2	0.00271	0.0029564
rpl16-CDS2	402	4	4	0.0053897	0.0054274
rpl16-CDS1	9	0	0	0	0
rps3	657	9	9	0.007103	0.007472
rpl22	330	1	1	0.0020202	0.0016529
rps19	279	2	2	0.0035842	0.0039101
trnH-GUG	75	0	0	0	0
rpl2-CDS2	443	0	0	0	0
rpl2-CDS1	385	0	0	0	0
rpl23	282	0	0	0	0
trnI-CAU	74	0	0	0	0
ycf2	6531	68	71	0.0055377	0.0059298
trnL-CAA	81	0	0	0	0
ndhB-CDS2	789	0	0	0	0
ndhB-CDS1	777	2	2	0.0015015	0.001404
rps7	468	1	1	0.0014245	0.0011655
rps12-D2-CDS3	27	0	0	0	0
rps12-D2-CDS2	231	1	1	0.0021645	0.0023613
trnV-GAC	72	0	0	0	0
rrn16	1491	4	4	0.0014532	0.0014633
trnI-GAU-CDS1	42	0	0	0	0
trnI-GAU-CDS2	35	0	0	0	0
trnA-UGC-CDS1	38	0	0	0	0
trnA-UGC-CDS2	35	0	0	0	0
rrn23	2800	4	4	0.0007143	0.0007792
rrn4.5	103	0	0	0	0
rrn5	121	0	0	0	0
trnR-ACG	74	0	0	0	0
trnN-GUU	72	0	0	0	0
ycf1	896	27	29	0.0176711	0.0176542
ndhF	2217	28	28	0.0066155	0.0068889
rpl32	174	1	1	0.0028736	0.0031348
trnL-UAG	79	0	0	0	0
ccsA	990	9	9	0.0047138	0.0049587
ndhD	1506	8	8	0.0027667	0.0028975
psaC	246	0	0	0	0
ndhE	306	2	2	0.0038126	0.0035651
ndhG	531	2	2	0.0018832	0.0020544
ndhI	543	0	0	0	0
ndhA-CDS2	518	1	1	0.0009653	0.001053
ndhA-CDS1	562	4	4	0.0035587	0.0038822
ndhH	1182	4	4	0.001692	0.0018459
rps15	273	4	4	0.007326	0.007992
ycf1-D2	5253	267	273	0.0268101	0.0283474
trnN-GUU-D2	72	0	0	0	0
trnR-ACG-D2	74	0	0	0	0
rrn5-D2	121	0	0	0	0
rrn4.5-D2	103	0	0	0	0
rrn23-D2	2800	4	4	0.0007143	0.0007792
trnA-UGC-D2-CDS2	35	0	0	0	0
trnA-UGC-D2-CDS1	37	0	0	0	0
trnI-GAU-D2-CDS2	35	0	0	0	0
trnI-GAU-D2-CDS1	42	0	0	0	0
rrn16-D2	1491	4	4	0.0014532	0.0014633
trnV-GAC-D2	72	0	0	0	0
rps12-CDS2	231	1	1	0.0021645	0.0023613
rps12-CDS3	27	0	0	0	0
rps7-D2	468	1	1	0.0014245	0.0011655
ndhB-D2-CDS1	777	2	2	0.0015015	0.001404
ndhB-D2-CDS2	789	0	0	0	0
trnL-CAA-D2	81	0	0	0	0
ycf2-D2	6531	65	68	0.0053335	0.0056792
trnI-CAU-D2	74	0	0	0	0
rpl23-D2	282	0	0	0	0
rpl2-D2-CDS1	385	0	0	0	0
rpl2-D2-CDS2	443	0	0	0	0
trnH-GUG-D2	75	0	0	0	0
rps19-D2	119	57	57	0.239496	0.261268

## Sheet: All.seq.nocod.result
Gene	Length	S	Eta	Pi	Theta			Pi
start_psbA	109	11	12	0.0565749	0.06005		start_psbA	0.0565749
psbA_trnK-UUU-CDS2	240	11	11	0.0236111	0.025		psbA_trnK-UUU-CDS2	0.0236111
trnK-UUU-CDS2_matK	291	9	9	0.0154639	0.0168697		trnK-UUU-CDS2_matK	0.0154639		ycf1_ndhF
matK_trnK-UUU-CDS1	741	20	21	0.014395	0.0154582		matK_trnK-UUU-CDS1	0.014395		psbT_psbN
trnK-UUU-CDS1_rps16-CDS2	741	16	16	0.0119208	0.0117777		trnK-UUU-CDS1_rps16-CDS2	0.0119208		trnI-CAU_ycf2
rps16-CDS2_rps16-CDS1	729	8	8	0.0059442	0.0059858		rps16-CDS2_rps16-CDS1	0.0059442		ycf2-D2_trnI-CAU-D2
rps16-CDS1_trnQ-UUG	1143	20	20	0.0091864	0.0095443		rps16-CDS1_trnQ-UUG	0.0091864		rbcL_accD-CDS1
trnQ-UUG_psbK	334	7	7	0.010978	0.0114317		trnQ-UUG_psbK	0.010978		petA_psbJ
psbK_psbI	486	7	7	0.0078875	0.0078563		psbK_psbI	0.0078875		start_psbA
psbI_trnS-GCU	142	3	3	0.0129108	0.0115237		psbI_trnS-GCU	0.0129108		accD-CDS1_accD-CDS2
trnS-GCU_trnG-GCC-CDS1	529	14	15	0.0141777	0.0154666		trnS-GCU_trnG-GCC-CDS1	0.0141777		psbC_trnS-UGA
trnG-GCC-CDS1_trnG-GCC-CDS2	690	4	4	0.0028986	0.0031621		trnG-GCC-CDS1_trnG-GCC-CDS2	0.0028986		ccsA_ndhD
trnG-GCC-CDS2_trnR-UCU	121	2	2	0.0082645	0.0090158		trnG-GCC-CDS2_trnR-UCU	0.0082645		trnE-UUC_trnT-UGU
trnR-UCU_atpA	116	1	1	0.0057471	0.0047022		trnR-UCU_atpA	0.0057471		trnfM-CAU_rps14
atpA_atpF-CDS2	59	0	0	0	0		atpF-CDS2_atpF-CDS1	0.0094458		psbA_trnK-UUU-CDS2
atpF-CDS2_atpF-CDS1	794	14	14	0.0094458	0.0096176		atpF-CDS1_atpH	0.0083001		psaC_ndhE
atpF-CDS1_atpH	502	8	8	0.0083001	0.0086925		atpH_atpI	0.0072727		accD-CDS2_psaI
atpH_atpI	1100	15	15	0.0072727	0.007438		atpI_rps2	0.0038911		rps18_rpl20
atpI_rps2	257	2	2	0.0038911	0.0042448		rps2_rpoC2	0.0039062
rps2_rpoC2	256	2	2	0.0039062	0.0042614		rpoC1-CDS2_rpoC1-CDS1	0.0006916
rpoC2_rpoC1-CDS2	190	0	0	0	0		rpoC1-CDS1_rpoB	0.0192308
rpoC1-CDS2_rpoC1-CDS1	723	1	1	0.0006916	0.0007544		rpoB_trnC-GCA	0.0077117
rpoC1-CDS1_rpoB	26	1	1	0.0192308	0.020979		trnC-GCA_petN	0.0099903
rpoB_trnC-GCA	1059	16	16	0.0077117	0.0082411		petN_psbM	0.0057985
trnC-GCA_petN	684	13	13	0.0099903	0.0103668		psbM_trnD-GUC	0.0145754
petN_psbM	1006	11	12	0.0057985	0.0065064		trnD-GUC_trnY-GUA	0.0072279
psbM_trnD-GUC	1052	30	30	0.0145754	0.0155548		trnY-GUA_trnE-UUC	0.0092593
trnD-GUC_trnY-GUA	392	5	5	0.0072279	0.0069573		trnE-UUC_trnT-UGU	0.028436
trnY-GUA_trnE-UUC	54	1	1	0.0092593	0.010101		trnT-UGU_psbD	0.0102471
trnE-UUC_trnT-UGU	211	11	12	0.028436	0.0310211		psbC_trnS-UGA	0.0367647
trnT-UGU_psbD	1106	21	22	0.0102471	0.0108499		trnS-UGA_lhbA	0.0107076
psbD_psbC	4294967243	0	0	0	0		lhbA_trnG-UCC	0.0079023
psbC_trnS-UGA	136	10	10	0.0367647	0.040107		trnG-UCC_trnfM-CAU	0.0159236
trnS-UGA_lhbA	358	7	7	0.0107076	0.0106653		trnfM-CAU_rps14	0.0250627
lhbA_trnG-UCC	232	3	4	0.0079023	0.0094044		rps14_psaB	0.0067114
trnG-UCC_trnfM-CAU	157	5	5	0.0159236	0.0173712		psaA_ycf3-CDS3	0.0067422
trnfM-CAU_rps14	133	6	6	0.0250627	0.024607		ycf3-CDS3_ycf3-CDS2	0.0012469
rps14_psaB	149	2	2	0.0067114	0.0073215		ycf3-CDS2_ycf3-CDS1	0.0021307
psaB_psaA	25	0	0	0	0		ycf3-CDS1_trnS-GCU-D2	0.0108225
psaA_ycf3-CDS3	618	8	8	0.0067422	0.0070609		trnS-GCU-D2_rps4	0.0097324
ycf3-CDS3_ycf3-CDS2	802	2	2	0.0012469	0.0013602		rps4_trnT-UGU-D2	0.0023256
ycf3-CDS2_ycf3-CDS1	704	3	3	0.0021307	0.0023244		trnT-UGU-D2_trnL-UAA-CDS1	0.0134138
ycf3-CDS1_trnS-GCU-D2	539	11	11	0.0108225	0.0111317		trnL-UAA-CDS1_trnL-UAA-CDS2	0.0080438
trnS-GCU-D2_rps4	274	5	5	0.0097324	0.0099536		trnL-UAA-CDS2_trnF-GAA	0.00625
rps4_trnT-UGU-D2	430	2	2	0.0023256	0.002537		trnF-GAA_ndhJ	0.0034722
trnT-UGU-D2_trnL-UAA-CDS1	994	25	25	0.0134138	0.0137187		ndhJ_ndhK	0.0116667
trnL-UAA-CDS1_trnL-UAA-CDS2	518	8	8	0.0080438	0.008424		ndhC_trnV-UAC-CDS2	0.0047441
trnL-UAA-CDS2_trnF-GAA	240	3	3	0.00625	0.0068182		trnV-UAC-CDS2_trnV-UAC-CDS1	0.0025084
trnF-GAA_ndhJ	576	4	4	0.0034722	0.0037879		trnV-UAC-CDS1_trnM-CAU	0.0027322
ndhJ_ndhK	100	2	2	0.0116667	0.0109091		trnM-CAU_atpE	0.0157791
ndhK_ndhC	4294967286	0	0	0	0		atpB_rbcL	0.0053681
ndhC_trnV-UAC-CDS2	1335	12	12	0.0047441	0.004903		rbcL_accD-CDS1	0.0647011
trnV-UAC-CDS2_trnV-UAC-CDS1	598	3	3	0.0025084	0.0027364		accD-CDS1_accD-CDS2	0.0508475
trnV-UAC-CDS1_trnM-CAU	183	1	1	0.0027322	0.0029806		accD-CDS2_psaI	0.0220751
trnM-CAU_atpE	169	5	5	0.0157791	0.0161377		psaI_ycf4	0.005698
atpE_atpB	4294967292	0	0	0	0		ycf4_cemA	0.0069182
atpB_rbcL	652	6	7	0.0053681	0.0058561		cemA_petA	0.0155367
rbcL_accD-CDS1	407	50	51	0.0647011	0.0683493		petA_psbJ	0.0602094
accD-CDS1_accD-CDS2	59	6	6	0.0508475	0.05547		psbJ_psbL	0.0041667
accD-CDS2_psaI	453	20	20	0.0220751	0.0240819		psbE_petL	0.0121627
psaI_ycf4	351	4	4	0.005698	0.006216		petL_petG	0.005814
ycf4_cemA	530	7	7	0.0069182	0.0072041		petG_trnW-CCA	0.0078125
cemA_petA	236	7	7	0.0155367	0.0161787		trnP-UGG_psaJ	0.0041096
petA_psbJ	191	22	23	0.0602094	0.065683		psaJ_rpl33	0.0141509
psbJ_psbL	120	1	1	0.0041667	0.0045455		rps18_rpl20	0.0216667
psbL_psbF	22	0	0	0	0		rpl20_rps12-CDS1	0.0048544
psbF_psbE	10	0	0	0	0		clpP-CDS3_clpP-CDS2	0.0032949
psbE_petL	877	21	21	0.0121627	0.0130611		clpP-CDS2_clpP-CDS1	0.006068
petL_petG	172	2	2	0.005814	0.0063425		clpP-CDS1_psbB	0.0010799
petG_trnW-CCA	128	2	2	0.0078125	0.0085227		psbT_psbN	0.109375
trnW-CCA_trnP-UGG	152	0	0	0	0		psbN_psbH	0.0083333
trnP-UGG_psaJ	365	3	3	0.0041096	0.0044832		psbH_petB-CDS1	0.0052632
psaJ_rpl33	530	13	13	0.0141509	0.0133791		petB-CDS1_petB-CDS2	0.0055698
rpl33_rps18	33	0	0	0	0		petD-CDS1_petD-CDS2	0.0033784
rps18_rpl20	200	7	7	0.0216667	0.0190909		petD-CDS2_rpoA	0.0130719
rpl20_rps12-CDS1	721	7	7	0.0048544	0.0052957		rps11_rpl36	0.008
rps12-CDS1_rps12-D2-CDS1	4294967182	0	0	0	0		rpl36_infA	0.0045455
rps12-D2-CDS1_clpP-CDS3	156	0	0	0	0		infA_rps8	0.0044643
clpP-CDS3_clpP-CDS2	607	4	4	0.0032949	0.0035944		rps8_rpl14	0.0072464
clpP-CDS2_clpP-CDS1	824	10	10	0.006068	0.0066196		rpl16-CDS2_rpl16-CDS1	0.0077789
clpP-CDS1_psbB	463	1	1	0.0010799	0.0011781		rpl16-CDS1_rps3	0.01
psbB_psbT	180	0	0	0	0		rpl22_rps19	0.0125628
psbT_psbN	64	13	14	0.109375	0.119318		rps19_trnH-GUG	0.0067114
psbN_psbH	120	2	2	0.0083333	0.0090909		trnH-GUG_rpl2-CDS2	0.0113636
psbH_petB-CDS1	190	2	2	0.0052632	0.0057416		rpl2-CDS2_rpl2-CDS1	0.0010256
petB-CDS1_petB-CDS2	778	8	8	0.0055698	0.0056088		trnI-CAU_ycf2	0.0929825
petB-CDS2_petD-CDS1	193	0	0	0	0		ycf2_trnL-CAA	0.0009058
petD-CDS1_petD-CDS2	740	5	5	0.0033784	0.0036855		trnL-CAA_ndhB-CDS2	0.0031579
petD-CDS2_rpoA	51	1	1	0.0130719	0.0106952		ndhB-CDS2_ndhB-CDS1	0.0042479
rpoA_rps11	71	0	0	0	0		ndhB-CDS1_rps7	0.0032895
rps11_rpl36	125	2	2	0.008	0.0087273		rps12-D2-CDS3_rps12-D2-CDS2	0.0021605
rpl36_infA	110	1	1	0.0045455	0.0049587		rps12-D2-CDS2_trnV-GAC	0.0033061
infA_rps8	112	1	1	0.0044643	0.0048701		rrn16_trnI-GAU-CDS1	0.0113909
rps8_rpl14	207	3	3	0.0072464	0.0079051		trnI-GAU-CDS2_trnA-UGC-CDS1	0.0080645
rpl14_rpl16-CDS2	122	0	0	0	0		trnA-UGC-CDS1_trnA-UGC-CDS2	0.00125
rpl16-CDS2_rpl16-CDS1	1007	15	16	0.0077789	0.0086666		trnA-UGC-CDS2_rrn23	0.0034483
rpl16-CDS1_rps3	150	3	3	0.01	0.0109091		rrn4.5_rrn5	0.0022727
rps3_rpl22	61	0	0	0	0		trnR-ACG_trnN-GUU	0.0056738
rpl22_rps19	199	5	5	0.0125628	0.0137049		trnN-GUU_ycf1	0.0066872
rps19_trnH-GUG	149	2	2	0.0067114	0.0073215		ycf1_ndhF	0.277778
trnH-GUG_rpl2-CDS2	44	1	1	0.0113636	0.0123967		ndhF_rpl32	0.0140845
rpl2-CDS2_rpl2-CDS1	650	1	1	0.0010256	0.0008392		rpl32_trnL-UAG	0.014393
rpl2-CDS1_rpl23	24	0	0	0	0		trnL-UAG_ccsA	0.0048077
rpl23_trnI-CAU	165	0	0	0	0		ccsA_ndhD	0.0287356
trnI-CAU_ycf2	95	15	19	0.0929825	0.109091		ndhD_psaC	0.0040323
ycf2_trnL-CAA	552	1	1	0.0009058	0.0009881		psaC_ndhE	0.0231556
trnL-CAA_ndhB-CDS2	475	3	3	0.0031579	0.003445		ndhE_ndhG	0.0059829
ndhB-CDS2_ndhB-CDS1	667	5	6	0.0042479	0.0049066		ndhG_ndhI	0.0080808
ndhB-CDS1_rps7	304	2	2	0.0032895	0.0035885		ndhA-CDS2_ndhA-CDS1	0.0037418
rps7_rps12-D2-CDS3	58	0	0	0	0		ndhH_rps15	0.0045455
rps12-D2-CDS3_rps12-D2-CDS2	540	2	2	0.0021605	0.0020202		rps15_ycf1-D2	0.014881
rps12-D2-CDS2_trnV-GAC	1714	10	10	0.0033061	0.0031823		ycf1-D2_trnN-GUU-D2	0.0117949
trnV-GAC_rrn16	227	0	0	0	0		trnN-GUU-D2_trnR-ACG-D2	0.0056738
rrn16_trnI-GAU-CDS1	278	6	6	0.0113909	0.0117724		rrn5-D2_rrn4.5-D2	0.0022727
trnI-GAU-CDS1_trnI-GAU-CDS2	934	0	0	0	0		rrn23-D2_trnA-UGC-D2-CDS2	0.0031646
trnI-GAU-CDS2_trnA-UGC-CDS1	62	1	1	0.0080645	0.0087977		trnA-UGC-D2-CDS2_trnA-UGC-D2-CDS1	0.00125
trnA-UGC-CDS1_trnA-UGC-CDS2	800	2	2	0.00125	0.0013636		trnA-UGC-D2-CDS1_trnI-GAU-D2-CDS2	0.0079365
trnA-UGC-CDS2_rrn23	145	1	1	0.0034483	0.0037618		trnI-GAU-D2-CDS1_rrn16-D2	0.0113909
rrn23_rrn4.5	113	0	0	0	0		trnV-GAC-D2_rps12-CDS2	0.0029172
rrn4.5_rrn5	220	1	1	0.0022727	0.0024793		rps12-CDS2_rps12-CDS3	0.0021605
rrn5_trnR-ACG	265	0	0	0	0		rps7-D2_ndhB-D2-CDS1	0.0032895
trnR-ACG_trnN-GUU	470	5	5	0.0056738	0.0058027		ndhB-D2-CDS1_ndhB-D2-CDS2	0.0042479
trnN-GUU_ycf1	324	4	4	0.0066872	0.006734		ndhB-D2-CDS2_trnL-CAA-D2	0.0031579
ycf1_ndhF	9	4	4	0.277778	0.242424		trnL-CAA-D2_ycf2-D2	0.0009058
ndhF_rpl32	568	16	16	0.0140845	0.0153649		ycf2-D2_trnI-CAU-D2	0.0814394
rpl32_trnL-UAG	799	21	21	0.014393	0.0143361		rpl2-D2-CDS1_rpl2-D2-CDS2	0.0010256
trnL-UAG_ccsA	104	1	1	0.0048077	0.0052448		rpl2-D2-CDS2_trnH-GUG-D2	0.0113636
ccsA_ndhD	261	15	15	0.0287356	0.031348		trnH-GUG-D2_rps19-D2	0.0073529
ndhD_psaC	124	1	1	0.0040323	0.0043988
psaC_ndhE	619	27	28	0.0231556	0.0246732		average value	0.0140645
ndhE_ndhG	195	2	2	0.0059829	0.0055944
ndhG_ndhI	330	5	5	0.0080808	0.0082645
ndhI_ndhA-CDS2	93	0	0	0	0
ndhA-CDS2_ndhA-CDS1	1069	8	8	0.0037418	0.004082
ndhA-CDS1_ndhH	1	0	0	0	0
ndhH_rps15	110	1	1	0.0045455	0.0049587
rps15_ycf1-D2	448	12	13	0.014881	0.0158279
ycf1-D2_trnN-GUU-D2	325	7	8	0.0117949	0.0134266
trnN-GUU-D2_trnR-ACG-D2	470	5	5	0.0056738	0.0058027
trnR-ACG-D2_rrn5-D2	265	0	0	0	0
rrn5-D2_rrn4.5-D2	220	1	1	0.0022727	0.0024793
rrn4.5-D2_rrn23-D2	100	0	0	0	0
rrn23-D2_trnA-UGC-D2-CDS2	158	1	1	0.0031646	0.0034522
trnA-UGC-D2-CDS2_trnA-UGC-D2-CDS1	800	2	2	0.00125	0.0013636
trnA-UGC-D2-CDS1_trnI-GAU-D2-CDS2	63	1	1	0.0079365	0.008658
trnI-GAU-D2-CDS2_trnI-GAU-D2-CDS1	934	0	0	0	0
trnI-GAU-D2-CDS1_rrn16-D2	278	6	6	0.0113909	0.0117724
rrn16-D2_trnV-GAC-D2	227	0	0	0	0
trnV-GAC-D2_rps12-CDS2	1714	9	9	0.0029172	0.0028641
rps12-CDS2_rps12-CDS3	540	2	2	0.0021605	0.0020202
rps12-CDS3_rps7-D2	58	0	0	0	0
rps7-D2_ndhB-D2-CDS1	304	2	2	0.0032895	0.0035885
ndhB-D2-CDS1_ndhB-D2-CDS2	667	5	6	0.0042479	0.0049066
ndhB-D2-CDS2_trnL-CAA-D2	475	3	3	0.0031579	0.003445
trnL-CAA-D2_ycf2-D2	552	1	1	0.0009058	0.0009881
ycf2-D2_trnI-CAU-D2	88	11	14	0.0814394	0.0867769
trnI-CAU-D2_rpl23-D2	165	0	0	0	0
rpl23-D2_rpl2-D2-CDS1	24	0	0	0	0
rpl2-D2-CDS1_rpl2-D2-CDS2	650	1	1	0.0010256	0.0008392
rpl2-D2-CDS2_trnH-GUG-D2	44	1	1	0.0113636	0.0123967
trnH-GUG-D2_rps19-D2	136	2	2	0.0073529	0.0080214
rps19-D2_end	0	0	0	#NAME?	#NAME?

## Sheet: coding regions
rps19-D2	0.239496
trnfM-CAU	0.0337838
ycf1-D2	0.0268101
clpP-CDS2	0.0183276
trnS-UGA	0.0181159
ycf1	0.0176711
accD-CDS1	0.0164258
clpP-CDS3	0.0156863
clpP-CDS1	0.0144928
trnQ-UUG	0.0138889
trnF-GAA	0.0136986
infA	0.0135328
accD-CDS2	0.0131796
rpl36	0.0131579
rps18	0.0095238
rps12-CDS1	0.0087719
rps12-D2-CDS1	0.0087719
rps15	0.007326
rps3	0.007103
trnG-UCC	0.0070423
ndhF	0.0066155
rps14	0.0066007
rps11	0.0063949
trnC-GCA	0.0061728
ycf2	0.0055377
ndhC	0.0055096
rpl16-CDS2	0.0053897
ycf2-D2	0.0053335
petL	0.0052083
psaJ	0.005168
rps8	0.0050125
rbcL	0.0049665
rps16-CDS2	0.004717
ccsA	0.0047138
cemA	0.0045894
rpoC2	0.0043976
psbL	0.0042735
psbJ	0.004065
ndhE	0.0038126
psbC	0.0036334
rps19	0.0035842
ndhA-CDS1	0.0035587
lhbA	0.0035273
rps2	0.0035162
psbA	0.0034526
rpoC1-CDS2	0.0033701
psaA	0.003033
rps4	0.0030253
rpoB	0.0030058
rpl32	0.0028736
ndhD	0.0027667
rpl20	0.0027195
rpl14	0.00271
psbK	0.0026882
psbE	0.0026455
matK	0.002584
psaB	0.0024943
atpB	0.0024642
atpF-CDS2	0.0023529
rpoC1-CDS1	0.0023148
ycf3-CDS2	0.002193
rps12-D2-CDS2	0.0021645
rps12-CDS2	0.0021645
ndhJ	0.0020833
petA	0.0020768
rpl22	0.0020202
ndhK	0.001992
ndhG	0.0018832
ycf4	0.0018018
ndhH	0.001692
petB-CDS2	0.0015576
ndhB-CDS1	0.0015015
ndhB-D2-CDS1	0.0015015
rrn16	0.0014532
rrn16-D2	0.0014532
rps7	0.0014245
rps7-D2	0.0014245
atpA	0.0013123
petD-CDS2	0.0010395
psbB	0.0009823
ndhA-CDS2	0.0009653
psbD	0.0009416
rrn23	0.0007143
rrn23-D2	0.0007143
atpI	0.000672

## Sheet: non-coding regions
ycf1_ndhF	0.277778
psbT_psbN	0.109375
trnI-CAU_ycf2	0.0929825
ycf2-D2_trnI-CAU-D2	0.0814394
rbcL_accD-CDS1	0.0647011
petA_psbJ	0.0602094
start_psbA	0.0565749
accD-CDS1_accD-CDS2	0.0508475
psbC_trnS-UGA	0.0367647
ccsA_ndhD	0.0287356
trnE-UUC_trnT-UGU	0.028436
trnfM-CAU_rps14	0.0250627
psbA_trnK-UUU-CDS2	0.0236111
psaC_ndhE	0.0231556
accD-CDS2_psaI	0.0220751
rps18_rpl20	0.0216667
rpoC1-CDS1_rpoB	0.0192308
trnG-UCC_trnfM-CAU	0.0159236
trnM-CAU_atpE	0.0157791
cemA_petA	0.0155367
trnK-UUU-CDS2_matK	0.0154639
rps15_ycf1-D2	0.014881
psbM_trnD-GUC	0.0145754
matK_trnK-UUU-CDS1	0.014395
rpl32_trnL-UAG	0.014393
trnS-GCU_trnG-GCC-CDS1	0.0141777
psaJ_rpl33	0.0141509
ndhF_rpl32	0.0140845
trnT-UGU-D2_trnL-UAA-CDS1	0.0134138
petD-CDS2_rpoA	0.0130719
psbI_trnS-GCU	0.0129108
rpl22_rps19	0.0125628
psbE_petL	0.0121627
trnK-UUU-CDS1_rps16-CDS2	0.0119208
ycf1-D2_trnN-GUU-D2	0.0117949
ndhJ_ndhK	0.0116667
rrn16_trnI-GAU-CDS1	0.0113909
trnI-GAU-D2-CDS1_rrn16-D2	0.0113909
trnH-GUG_rpl2-CDS2	0.0113636
rpl2-D2-CDS2_trnH-GUG-D2	0.0113636
trnQ-UUG_psbK	0.010978
ycf3-CDS1_trnS-GCU-D2	0.0108225
trnS-UGA_lhbA	0.0107076
trnT-UGU_psbD	0.0102471
rpl16-CDS1_rps3	0.01
trnC-GCA_petN	0.0099903
trnS-GCU-D2_rps4	0.0097324
atpF-CDS2_atpF-CDS1	0.0094458
trnY-GUA_trnE-UUC	0.0092593
rps16-CDS1_trnQ-UUG	0.0091864
psbN_psbH	0.0083333
atpF-CDS1_atpH	0.0083001
trnG-GCC-CDS2_trnR-UCU	0.0082645
ndhG_ndhI	0.0080808
trnI-GAU-CDS2_trnA-UGC-CDS1	0.0080645
trnL-UAA-CDS1_trnL-UAA-CDS2	0.0080438
rps11_rpl36	0.008
trnA-UGC-D2-CDS1_trnI-GAU-D2-CDS2	0.0079365
lhbA_trnG-UCC	0.0079023
psbK_psbI	0.0078875
petG_trnW-CCA	0.0078125
rpl16-CDS2_rpl16-CDS1	0.0077789
rpoB_trnC-GCA	0.0077117
trnH-GUG-D2_rps19-D2	0.0073529
atpH_atpI	0.0072727
rps8_rpl14	0.0072464
trnD-GUC_trnY-GUA	0.0072279
ycf4_cemA	0.0069182
psaA_ycf3-CDS3	0.0067422
rps14_psaB	0.0067114
rps19_trnH-GUG	0.0067114
trnN-GUU_ycf1	0.0066872
trnL-UAA-CDS2_trnF-GAA	0.00625
clpP-CDS2_clpP-CDS1	0.006068
ndhE_ndhG	0.0059829
rps16-CDS2_rps16-CDS1	0.0059442
petL_petG	0.005814
petN_psbM	0.0057985
trnR-UCU_atpA	0.0057471
psaI_ycf4	0.005698
trnR-ACG_trnN-GUU	0.0056738
trnN-GUU-D2_trnR-ACG-D2	0.0056738
petB-CDS1_petB-CDS2	0.0055698
atpB_rbcL	0.0053681
psbH_petB-CDS1	0.0052632
rpl20_rps12-CDS1	0.0048544
trnL-UAG_ccsA	0.0048077
ndhC_trnV-UAC-CDS2	0.0047441
rpl36_infA	0.0045455
ndhH_rps15	0.0045455
infA_rps8	0.0044643
ndhB-CDS2_ndhB-CDS1	0.0042479
ndhB-D2-CDS1_ndhB-D2-CDS2	0.0042479
psbJ_psbL	0.0041667
trnP-UGG_psaJ	0.0041096
ndhD_psaC	0.0040323
rps2_rpoC2	0.0039062
atpI_rps2	0.0038911
ndhA-CDS2_ndhA-CDS1	0.0037418
trnF-GAA_ndhJ	0.0034722
trnA-UGC-CDS2_rrn23	0.0034483
petD-CDS1_petD-CDS2	0.0033784
rps12-D2-CDS2_trnV-GAC	0.0033061
clpP-CDS3_clpP-CDS2	0.0032949
ndhB-CDS1_rps7	0.0032895
rps7-D2_ndhB-D2-CDS1	0.0032895
rrn23-D2_trnA-UGC-D2-CDS2	0.0031646
trnL-CAA_ndhB-CDS2	0.0031579
ndhB-D2-CDS2_trnL-CAA-D2	0.0031579
trnV-GAC-D2_rps12-CDS2	0.0029172
trnG-GCC-CDS1_trnG-GCC-CDS2	0.0028986
trnV-UAC-CDS1_trnM-CAU	0.0027322
trnV-UAC-CDS2_trnV-UAC-CDS1	0.0025084
rps4_trnT-UGU-D2	0.0023256
rrn4.5_rrn5	0.0022727
rrn5-D2_rrn4.5-D2	0.0022727
rps12-D2-CDS3_rps12-D2-CDS2	0.0021605
rps12-CDS2_rps12-CDS3	0.0021605
ycf3-CDS2_ycf3-CDS1	0.0021307
trnA-UGC-CDS1_trnA-UGC-CDS2	0.00125
trnA-UGC-D2-CDS2_trnA-UGC-D2-CDS1	0.00125
ycf3-CDS3_ycf3-CDS2	0.0012469
clpP-CDS1_psbB	0.0010799
rpl2-CDS2_rpl2-CDS1	0.0010256
rpl2-D2-CDS1_rpl2-D2-CDS2	0.0010256
ycf2_trnL-CAA	0.0009058
trnL-CAA-D2_ycf2-D2	0.0009058
rpoC1-CDS2_rpoC1-CDS1	0.0006916
